# Supplementary material for: An adipose lncRAP2-Igf2bp2 complex enhances adipogenesis and energy expenditure by stabilizing target mRNAs
Source: iScience. 2021 Dec 25;25(1):103680. doi: 10.1016/j.isci.2021.103680 (PMC8749451; doi:10.1016/j.isci.2021.103680)
Supplement: Data S1. High-confidence lncRAP2-associated proteins and their peptide counts, related to Figure 2 [file mmc2.xlsx]

## Sheet: Total_spectrum_count.over2-fold
				Total peptides							Unique peptides
Accession Number	Name	Identified Proteins	Molecular Weight	lncRAP2 exon probes	lncRAP2 intron probes	Rnase ctrl	no probes ctrl	Bloodlinc probes	H19 probes	experiment/controls	lncRAP2 exon probes	lncRAP2 intron probes	Bloodlinc probes	H19 probes	Rnase ctrl	no probes ctrl
NP_034249.1	Ehd1	Cluster of EH domain-containing protein 1 [Mus musculus] (NP_034249.1)	61 kDa	9	0	0	0	0	0	9	6	0	0	0	0	0
NP_666131.3	Chd3	Cluster of chromodomain-helicase-DNA-binding protein 3 [Mus musculus] (NP_666131.3)	233 kDa	9	0	0	0	0	0	9	3	0	0	0	0	0
NP_001012309.1	Nsrp1	nuclear speckle splicing regulatory protein 1 [Mus musculus]	64 kDa	8	0	0	0	0	0	8	2	0	0	0	0	0
NP_031786.2	Crat	carnitine O-acetyltransferase [Mus musculus]	71 kDa	8	0	0	0	0	0	8	4	0	0	0	0	0
NP_031559.3	Bckdha	2-oxoisovalerate dehydrogenase subunit alpha, mitochondrial [Mus musculus]	51 kDa	7	0	0	0	0	0	7	3	0	0	0	0	0
NP_080218.1	Ola1	obg-like ATPase 1 isoform a [Mus musculus]	45 kDa	5	0	0	0	0	0	5	2	0	0	0	0	0
NP_032040.1	Ppm1g	protein phosphatase 1G [Mus musculus]	59 kDa	5	0	0	0	0	3	5	2	0	0	2	0	0
NP_034079.2	Cpt2	carnitine O-palmitoyltransferase 2, mitochondrial precursor [Mus musculus]	74 kDa	5	0	0	0	0	0	5	5	0	0	0	0	0
NP_038913.1	Clic4	chloride intracellular channel protein 4 [Mus musculus]	29 kDa	4	0	0	0	0	0	4	2	0	0	0	0	0
NP_080636.2	Ddx47	probable ATP-dependent RNA helicase DDX47 [Mus musculus]	51 kDa	4	0	0	0	0	0	4	2	0	0	0	0	0
NP_033764.2	Adsl	adenylosuccinate lyase [Mus musculus]	55 kDa	4	0	0	0	0	0	4	3	0	0	0	0	0
NP_031648.1	Cbx1	chromobox protein homolog 1 [Mus musculus]	21 kDa	4	0	0	0	0	0	4	2	0	0	0	0	0
NP_898850.2	Igf2bp2	insulin-like growth factor 2 mRNA-binding protein 2 [Mus musculus]	66 kDa	4	0	0	0	0	0	4	2	0	0	0	0	0
NP_062647.2	Actl6a	actin-like protein 6A [Mus musculus]	47 kDa	4	0	0	0	0	0	4	2	0	0	0	0	0
NP_001139276.1	Nucks1	nuclear ubiquitous casein and cyclin-dependent kinase substrate 1 isoform 2 [Mus musculus]	26 kDa	3	0	0	0	2	0	3	2	0	2	0	0	0
NP_705771.2	Aldh1l2	mitochondrial 10-formyltetrahydrofolate dehydrogenase [Mus musculus]	102 kDa	3	0	0	0	0	0	3	2	0	0	0	0	0
NP_001074443.1	Sri	sorcin isoform 1 [Mus musculus]	22 kDa	3	0	0	0	0	0	3	2	0	0	0	0	0
NP_034960.1	Msh6	DNA mismatch repair protein Msh6 [Mus musculus]	151 kDa	3	0	0	0	2	0	3	2	0	2	0	0	0
NP_034005.2	Cdkn1b	cyclin-dependent kinase inhibitor 1B [Mus musculus]	22 kDa	3	0	0	0	0	0	3	2	0	0	0	0	0
NP_291051.1	Prcc	proline-rich protein PRCC [Mus musculus]	52 kDa	3	0	0	0	0	0	3	2	0	0	0	0	0
NP_808212.2	Ang4	angiogenin-4 precursor [Mus musculus]	16 kDa	3	0	0	0	0	0	3	2	0	0	0	0	0
NP_082550.1	Exosc6	exosome complex component MTR3 [Mus musculus]	28 kDa	3	0	0	0	0	0	3	3	0	0	0	0	0
NP_001291932.1	Rab5c	ras-related protein Rab-5C isoform 2 [Mus musculus]	25 kDa	3	0	0	0	0	0	3	3	0	0	0	0	0
NP_001025026.1	Psme2	proteasome activator complex subunit 2 isoform 2 [Mus musculus]	26 kDa	3	0	0	0	0	0	3	3	0	0	0	0	0
NP_080175.1	Uqcrc2	cytochrome b-c1 complex subunit 2, mitochondrial precursor [Mus musculus]	48 kDa	3	0	0	0	0	0	3	2	0	0	0	0	0
NP_001171345.1	Gps1	Cluster of COP9 signalosome complex subunit 1 isoform 2 [Mus musculus] (NP_001171345.1)	55 kDa	3	0	0	0	0	0	3	2	0	0	0	0	0
NP_849254.2	Scaf4	Cluster of splicing factor, arginine/serine-rich 15 [Mus musculus] (NP_849254.2)	132 kDa	3	0	0	0	3	0	3	2	0	3	0	0	0
NP_001291714.1	Hdgfl2	hepatoma-derived growth factor-related protein 2 isoform 3 [Mus musculus]	74 kDa	3	0	0	0	0	0	3	3	0	0	0	0	0
NP_033023.1	Rab11b	ras-related protein Rab-11B [Mus musculus]	24 kDa	3	0	0	0	0	0	3	3	0	0	0	0	0
