# Supplementary material for: An adipose lncRAP2-Igf2bp2 complex enhances adipogenesis and energy expenditure by stabilizing target mRNAs
Source: iScience. 2021 Dec 25;25(1):103680. doi: 10.1016/j.isci.2021.103680 (PMC8749451; doi:10.1016/j.isci.2021.103680)
Supplement: Data S2. Enriched Igf2bp2-associated RNAs and their enrichment values, related to Figure 3 [file mmc3.xlsx]

## Sheet: DESeq.Igfbp2_vs_input_noAb_IgG
gene_id	gene	baseMean.CTRL	baseMean.Igfbp2	log2(Igfbp2/CTRL)	pval	padj
ENSMUSG00000035504	Reep6	805.401	7022.77	3.12426	4.26919e-17	1.13172e-12
ENSMUSG00000046329	Slc25a23	852.573	6217.35	2.8664	2.70419e-13	2.35379e-09
ENSMUSG00000018339	Gpx3	15211.2	99527.9	2.70997	2.19966e-12	1.16622e-08
ENSMUSG00000053293	Pom121	418.748	2604.92	2.63708	4.21514e-12	1.86232e-08
ENSMUSG00000055799	Tcf7l1	820.02	4792	2.5469	7.39142e-12	2.44924e-08
ENSMUSG00000012114	Med15	547.645	3610.88	2.72104	7.17517e-12	2.44924e-08
ENSMUSG00000028799	Zfp362	250.469	1479.27	2.56218	1.33709e-11	3.5445e-08
ENSMUSG00000015755	Tab2	1370.88	8806.4	2.68345	1.20416e-11	3.5445e-08
ENSMUSG00000032387	Rbpms2	150.115	850.48	2.50221	1.68153e-11	4.05233e-08
ENSMUSG00000038369	Ncoa6	1179.85	6965.47	2.56161	5.56215e-11	7.46908e-08
ENSMUSG00000055053	Nfic	1797.45	9119.42	2.34299	5.4542e-11	7.46908e-08
ENSMUSG00000040669	Phc1	191.343	1365.97	2.83569	4.19695e-11	7.46908e-08
ENSMUSG00000040713	Creg1	614.748	3777.49	2.61936	4.04872e-11	7.46908e-08
ENSMUSG00000034981	Parm1	603.502	3365.58	2.47942	3.40261e-11	7.46908e-08
ENSMUSG00000030822	Prr14	392.134	2088.79	2.41325	6.83513e-11	8.23602e-08
ENSMUSG00000039910	Cited2	964.995	5651.14	2.54995	8.73279e-11	1.00651e-07
ENSMUSG00000064363	mt-Nd4	40972.5	230057	2.48927	1.01001e-10	1.1156e-07
ENSMUSG00000051817	Sox12	251.291	1455.1	2.53369	1.23657e-10	1.26077e-07
ENSMUSG00000038827	BC026590	193.035	1107.05	2.51978	1.59768e-10	1.5126e-07
ENSMUSG00000026116	Tmem131	1199.06	6389.63	2.41383	1.75119e-10	1.60077e-07
ENSMUSG00000007817	Zmiz1	2201.08	11523.6	2.38831	2.43102e-10	1.89541e-07
ENSMUSG00000058135	Gstm1	297.448	1702.54	2.51698	2.39196e-10	1.89541e-07
ENSMUSG00000018678	Sp2	257.361	1398.83	2.44235	2.35592e-10	1.89541e-07
ENSMUSG00000000552	Zfp385a	485.187	2636.62	2.44207	2.23558e-10	1.89541e-07
ENSMUSG00000041164	Zmiz2	413.412	2066.52	2.32155	2.18019e-10	1.89541e-07
ENSMUSG00000027230	Creb3l1	1062.03	5842.31	2.45971	2.57757e-10	1.89802e-07
ENSMUSG00000038784	Cnot4	453.556	2680.17	2.56297	2.51901e-10	1.89802e-07
ENSMUSG00000024260	Sap130	413.833	2233.05	2.43189	2.74509e-10	1.96674e-07
ENSMUSG00000013921	Clip3	901.714	4612.9	2.35493	4.7794e-10	3.24864e-07
ENSMUSG00000036854	Hspb6	129.298	1094.49	3.08149	5.8966e-10	3.55257e-07
ENSMUSG00000068284	Gm608	1432.43	7532.16	2.3946	5.8876e-10	3.55257e-07
ENSMUSG00000039518	Cdsn	136.657	697.2	2.35102	5.59998e-10	3.55257e-07
ENSMUSG00000031902	Nfatc3	1052.73	5507.63	2.3873	5.51787e-10	3.55257e-07
ENSMUSG00000056211	R3hdm1	1221.34	6134.83	2.32856	9.65166e-10	5.68569e-07
ENSMUSG00000024283	Wac	363.364	2850.05	2.9715	1.03463e-09	5.83554e-07
ENSMUSG00000020100	Slc29a3	207.616	1038.16	2.32204	1.0667e-09	5.89106e-07
ENSMUSG00000020176	Grb10	3972.28	20330.7	2.35562	1.15432e-09	6.24487e-07
ENSMUSG00000020326	Ccng1	4779.88	24516.7	2.35872	1.20854e-09	6.40744e-07
ENSMUSG00000078532	Nkain1	202.46	1076.92	2.41121	1.23461e-09	6.41729e-07
ENSMUSG00000029598	Plbd2	469.167	2310.73	2.30017	1.53136e-09	7.80668e-07
ENSMUSG00000028565	Nfia	6455.65	31446.2	2.28425	1.91404e-09	9.57346e-07
ENSMUSG00000056579	Tug1	1010.81	5051.79	2.32129	2.67979e-09	1.29161e-06
ENSMUSG00000032349	Elovl5	867.839	4009.97	2.20809	2.87423e-09	1.36059e-06
ENSMUSG00000008398	Elk3	211.466	1054.26	2.31773	3.16279e-09	1.47092e-06
ENSMUSG00000032041	Tirap	147.575	751.935	2.34915	4.20658e-09	1.89004e-06
ENSMUSG00000057230	Aak1	399.441	1829.89	2.19571	4.61975e-09	2.04108e-06
ENSMUSG00000064345	mt-Nd2	53415.5	254607	2.25294	5.35599e-09	2.32757e-06
ENSMUSG00000038604	Fam65a	535.051	2542.53	2.24852	5.4574e-09	2.33339e-06
ENSMUSG00000046138	9930021J03Rik	766.954	3708.86	2.27377	5.66653e-09	2.38435e-06
ENSMUSG00000004263	Atn1	2844.28	16953.1	2.57541	5.99312e-09	2.48237e-06
ENSMUSG00000000594	Gm2a	902.289	4093.27	2.18159	6.57582e-09	2.68182e-06
ENSMUSG00000035401	2210018M11Rik	323.99	1592.63	2.29739	6.88946e-09	2.76716e-06
ENSMUSG00000018931	Gm16515	464.783	2067.76	2.15344	7.01162e-09	2.7742e-06
ENSMUSG00000059401	Mamld1	195.281	1070.72	2.45495	7.5635e-09	2.90581e-06
ENSMUSG00000045569	Mc2r	54.8552	374.615	2.77171	7.48567e-09	2.90581e-06
ENSMUSG00000033581	Igf2bp2	760.377	3633.59	2.25661	8.00858e-09	3.03285e-06
ENSMUSG00000036792	Mbd5	839.45	3898.93	2.21556	8.27669e-09	3.09024e-06
ENSMUSG00000040181	Fmo1	1562.38	7049.61	2.1738	9.47565e-09	3.48875e-06
ENSMUSG00000040253	Gbp7	532.546	2434.69	2.19276	1.02066e-08	3.6563e-06
ENSMUSG00000071281	Zfp71-rs1	47.0112	268.603	2.5144	1.01774e-08	3.6563e-06
ENSMUSG00000007880	Arid1a	2027.15	9153.08	2.1748	1.06332e-08	3.70889e-06
ENSMUSG00000049504	2810046L04Rik	175.413	819.448	2.22389	1.05316e-08	3.70889e-06
ENSMUSG00000058093	AA987161	122.502	646.36	2.39954	1.18793e-08	4.03729e-06
ENSMUSG00000035476	Tab3	235.476	1075.71	2.19164	1.24587e-08	4.18062e-06
ENSMUSG00000075254	Heg1	5543.2	26198.5	2.24069	1.38989e-08	4.60558e-06
ENSMUSG00000069808	Fam57a	36.2566	194.255	2.42163	1.51009e-08	4.9421e-06
ENSMUSG00000026649	1700009P17Rik	18.1668	115.698	2.67099	1.56165e-08	4.9877e-06
ENSMUSG00000042229	Rabif	152.058	724.75	2.25286	1.59546e-08	5.03502e-06
ENSMUSG00000079559	Gm684	4.72618	51.3885	3.4427	1.66804e-08	5.20212e-06
ENSMUSG00000024002	Brd4	2580.57	11987	2.2157	1.69063e-08	5.21126e-06
ENSMUSG00000028433	Ubap2	954.143	4018.75	2.07447	1.73346e-08	5.24824e-06
ENSMUSG00000036568	BC032203	394.867	1753.59	2.15087	1.7841e-08	5.25498e-06
ENSMUSG00000064370	mt-Cytb	72666.9	509662	2.81017	1.78122e-08	5.25498e-06
ENSMUSG00000018740	Slc25a35	142.918	699.974	2.29212	1.84699e-08	5.32193e-06
ENSMUSG00000089764	Gm16580	36.7255	210.743	2.52063	1.89709e-08	5.33212e-06
ENSMUSG00000074994	Qser1	1495.16	7348.14	2.29708	1.8714e-08	5.33212e-06
ENSMUSG00000000346	Dazap2	495.999	2197.3	2.14732	1.98973e-08	5.49436e-06
ENSMUSG00000026471	Mr1	341.528	1553.96	2.18587	2.04548e-08	5.59007e-06
ENSMUSG00000038256	Bcl9	527.558	2215.01	2.06991	2.31268e-08	6.25581e-06
ENSMUSG00000042784	Muc1	16.0169	110.722	2.78927	2.36405e-08	6.33016e-06
ENSMUSG00000030562	Nox4	155.893	772.014	2.30807	2.52202e-08	6.61942e-06
ENSMUSG00000031283	Chrdl1	515.094	2318.86	2.17051	2.50934e-08	6.61942e-06
ENSMUSG00000034135	Sik3	1372.98	5814.11	2.08225	2.55016e-08	6.62766e-06
ENSMUSG00000026736	4930426L09Rik	7.82651	64.4899	3.04263	2.674e-08	6.70894e-06
ENSMUSG00000048701	Ccdc6	1823.05	7583.13	2.05644	3.14862e-08	7.51952e-06
ENSMUSG00000005268	Prlr	787.336	3398.56	2.10987	3.26359e-08	7.72452e-06
ENSMUSG00000013275	Slc41a1	489.888	1898.94	1.95467	3.72883e-08	8.67085e-06
ENSMUSG00000049556	Lingo1	69.8305	327.343	2.22887	3.81297e-08	8.7894e-06
ENSMUSG00000041577	Prelp	2247.49	13649.9	2.6025	4.02627e-08	9.20106e-06
ENSMUSG00000061887	Ssbp3	429.63	1521.91	1.82472	4.21667e-08	9.55382e-06
ENSMUSG00000029561	Oasl2	260.703	1127.25	2.11233	4.71162e-08	1.05848e-05
ENSMUSG00000063362	Alg11	471.545	2194.3	2.21829	4.92063e-08	1.09614e-05
ENSMUSG00000039852	Rere	3984.98	18003.9	2.17566	5.12455e-08	1.10445e-05
ENSMUSG00000042167	Papd4	63.6876	327.388	2.36191	5.08856e-08	1.10445e-05
ENSMUSG00000028496	Mllt3	306.453	1277.61	2.0597	5.08594e-08	1.10445e-05
ENSMUSG00000003154	Foxj2	555.029	2362.08	2.08942	5.4426e-08	1.15422e-05
ENSMUSG00000001419	Mef2d	935.213	3523.1	1.91348	5.43927e-08	1.15422e-05
ENSMUSG00000029167	Ppargc1a	218.625	902.177	2.04495	5.5213e-08	1.16162e-05
ENSMUSG00000067276	Capn6	57.6397	271.201	2.23423	5.74979e-08	1.20017e-05
ENSMUSG00000026271	Gpr35	78.8442	370.084	2.23078	6.34167e-08	1.29316e-05
ENSMUSG00000034312	Iqsec1	1500.79	6050.2	2.01126	6.47318e-08	1.29998e-05
ENSMUSG00000020634	Ubxn2a	182.184	760.042	2.06069	7.33438e-08	1.42961e-05
ENSMUSG00000026185	Igfbp5	166.755	732.913	2.13591	7.761e-08	1.49084e-05
ENSMUSG00000056124	B4galt6	210.396	906.365	2.10698	8.50171e-08	1.61735e-05
ENSMUSG00000040003	Magi2	59.5234	287.842	2.27375	8.99119e-08	1.69041e-05
ENSMUSG00000036402	Gng12	1901.91	8213.94	2.11062	9.16966e-08	1.71182e-05
ENSMUSG00000050705	2310061I04Rik	126.559	528.732	2.06273	1.01089e-07	1.84812e-05
ENSMUSG00000081933	Gm14767	25.1202	164.329	2.70966	1.00931e-07	1.84812e-05
ENSMUSG00000027634	Ndrg3	516.215	2098.12	2.02305	1.00914e-07	1.84812e-05
ENSMUSG00000036264	Fstl4	63.5725	272.912	2.10196	1.05327e-07	1.8994e-05
ENSMUSG00000020546	Stxbp4	216.281	899.995	2.05701	1.096e-07	1.94992e-05
ENSMUSG00000033965	Slc16a2	304.237	1260.78	2.05105	1.20099e-07	2.09454e-05
ENSMUSG00000002221	Paxip1	265.357	1107.09	2.06077	1.20915e-07	2.09499e-05
ENSMUSG00000009828	Ick	498.789	1990.66	1.99674	1.25915e-07	2.13967e-05
ENSMUSG00000025076	Casp7	114.227	524.439	2.19887	1.24477e-07	2.13967e-05
ENSMUSG00000031548	Sfrp1	16878	72810.5	2.109	1.32089e-07	2.16144e-05
ENSMUSG00000058571	Gpc6	2074.81	9217.26	2.15136	1.31573e-07	2.16144e-05
ENSMUSG00000025728	Pigq	297.827	1123.66	1.91566	1.30923e-07	2.16144e-05
ENSMUSG00000036391	Sec24a	658.92	2623.78	1.99347	1.30804e-07	2.16144e-05
ENSMUSG00000041729	Coro2b	164.596	693.776	2.07555	1.28852e-07	2.16144e-05
ENSMUSG00000042747	Krtcap2	208.796	861.368	2.04454	1.2826e-07	2.16144e-05
ENSMUSG00000042520	Ubap2l	1480.99	6102.07	2.04273	1.33519e-07	2.17144e-05
ENSMUSG00000035772	Mrps2	298.743	1197.08	2.00254	1.40496e-07	2.25721e-05
ENSMUSG00000025409	Mbd6	534.127	2308.59	2.11176	1.4435e-07	2.29207e-05
ENSMUSG00000024277	Mapre2	322.459	1325.39	2.03923	1.48002e-07	2.32154e-05
ENSMUSG00000058835	Abi1	496.922	2093.97	2.07515	1.50057e-07	2.33991e-05
ENSMUSG00000001323	Srr	237.671	984.327	2.05017	1.51471e-07	2.34815e-05
ENSMUSG00000029004	Mll5	3782.54	16451.9	2.12083	1.57447e-07	2.4266e-05
ENSMUSG00000028444	Cntfr	9.60663	64.9744	2.75777	1.61827e-07	2.45135e-05
ENSMUSG00000025323	Sp4	109.683	472.005	2.10546	1.61737e-07	2.45135e-05
ENSMUSG00000035392	Dennd1a	402.2	1536.61	1.93376	1.61688e-07	2.45135e-05
ENSMUSG00000057396	Zfp759	35.9302	185.547	2.36852	1.73821e-07	2.58866e-05
ENSMUSG00000063382	Bcl9l	2720.74	9587.22	1.81712	1.85154e-07	2.72681e-05
ENSMUSG00000039607	Rbms3	2096.11	9149.3	2.12595	1.94932e-07	2.85495e-05
ENSMUSG00000024513	Mbd2	1638.39	5938.76	1.85789	2.25997e-07	3.22094e-05
ENSMUSG00000039236	Isg20	166.322	645.502	1.95644	2.25067e-07	3.22094e-05
ENSMUSG00000022048	Dpysl2	1471.8	6209.46	2.07688	2.23179e-07	3.22094e-05
ENSMUSG00000024269	5730494M16Rik	32.9778	169.196	2.35913	2.22485e-07	3.22094e-05
ENSMUSG00000029513	Prkab1	143.382	534.451	1.8982	2.34701e-07	3.2919e-05
ENSMUSG00000042605	Atxn2	1284.8	5069.32	1.98025	2.34528e-07	3.2919e-05
ENSMUSG00000027074	Slc43a3	609.896	2377.89	1.96304	2.37974e-07	3.32024e-05
ENSMUSG00000024782	Ak3	1948.83	7587.55	1.96103	2.43232e-07	3.37583e-05
ENSMUSG00000035621	Midn	917.039	3440.89	1.90773	2.64209e-07	3.5942e-05
ENSMUSG00000061353	Cxcl12	2585.17	10283.2	1.99197	2.62488e-07	3.5942e-05
ENSMUSG00000035765	Dym	271.505	1021.84	1.91212	2.71173e-07	3.63291e-05
ENSMUSG00000053062	Jam2	67.7696	333.748	2.30005	2.75321e-07	3.66758e-05
ENSMUSG00000030055	Rab43	387.663	1379.01	1.83076	2.76869e-07	3.66976e-05
ENSMUSG00000050931	Sgms2	150.079	656.124	2.12825	2.87467e-07	3.70935e-05
ENSMUSG00000020963	Tshr	335.831	1260.03	1.90765	2.86144e-07	3.70935e-05
ENSMUSG00000041849	Card6	115.505	479.291	2.05295	2.86112e-07	3.70935e-05
ENSMUSG00000048280	Zfp738	54.0019	252.639	2.226	2.91132e-07	3.72831e-05
ENSMUSG00000001910	Nacc1	127.872	508.847	1.99253	3.07669e-07	3.84717e-05
ENSMUSG00000052488	Cherp	457.685	2429.18	2.40804	3.04318e-07	3.84717e-05
ENSMUSG00000053930	Shisa6	43.0124	187.497	2.12404	3.03762e-07	3.84717e-05
ENSMUSG00000041852	Tcf20	3193.4	13139.2	2.04071	3.13123e-07	3.87337e-05
ENSMUSG00000020057	Dram1	953.6	3930.81	2.04337	3.1312e-07	3.87337e-05
ENSMUSG00000033237	Arid2	1106.24	4459.17	2.01112	3.2236e-07	3.95622e-05
ENSMUSG00000027865	Gdap2	204.266	821.278	2.00742	3.28495e-07	3.99453e-05
ENSMUSG00000019818	Cd164	3118.4	11700.9	1.90774	3.33077e-07	4.03176e-05
ENSMUSG00000035129	Gm6781	71.1778	303.132	2.09045	3.45178e-07	4.15923e-05
ENSMUSG00000047123	Ticam1	225.902	932.651	2.04564	3.48407e-07	4.17915e-05
ENSMUSG00000056153	Socs6	183.357	730.195	1.99363	3.5541e-07	4.22492e-05
ENSMUSG00000021248	Tmed10	545.454	2246.06	2.04187	3.70441e-07	4.36445e-05
ENSMUSG00000035914	Cd276	80.7785	324.921	2.00805	3.7382e-07	4.38477e-05
ENSMUSG00000021366	Hivep1	1036.53	3831.82	1.88627	3.84002e-07	4.48436e-05
ENSMUSG00000030067	Foxp1	1361.42	5277.5	1.95475	4.07798e-07	4.74137e-05
ENSMUSG00000029461	Fam168a	1386.25	5369.1	1.95349	4.0977e-07	4.74349e-05
ENSMUSG00000031639	Tlr3	64.9734	449.125	2.7892	4.12002e-07	4.74859e-05
ENSMUSG00000026077	Npas2	129.146	487.228	1.91559	4.17044e-07	4.78589e-05
ENSMUSG00000030894	Tpp1	719.874	4403.08	2.6127	4.46339e-07	5.07811e-05
ENSMUSG00000030772	Dkk3	347.759	1441.62	2.05153	4.60689e-07	5.19677e-05
ENSMUSG00000036503	Rnf13	487.599	1966.29	2.01171	4.60288e-07	5.19677e-05
ENSMUSG00000041438	Cirh1a	147.714	595.203	2.01057	4.66384e-07	5.23871e-05
ENSMUSG00000021482	1110018J18Rik	1310.46	4826.12	1.88079	4.74266e-07	5.28248e-05
ENSMUSG00000024781	Lipa	486.953	1952.35	2.00336	4.97917e-07	5.47688e-05
ENSMUSG00000031617	Tmem184c	447.244	1982.43	2.14814	5.02998e-07	5.48723e-05
ENSMUSG00000063894	Zfp192	464.117	1756.25	1.91994	5.02286e-07	5.48723e-05
ENSMUSG00000030002	Dusp11	941.032	3645.51	1.9538	5.10434e-07	5.54553e-05
ENSMUSG00000035696	Rnf38	430.414	1649.37	1.93812	5.24153e-07	5.62542e-05
ENSMUSG00000083563	Gm13340	11.5953	76.9861	2.73106	5.22115e-07	5.62542e-05
ENSMUSG00000091243	Vgll3	1856.21	7178.99	1.95142	5.27196e-07	5.63525e-05
ENSMUSG00000003948	Mmd	1328.62	5079.22	1.93468	5.32327e-07	5.64458e-05
ENSMUSG00000025743	Sdc3	1024.29	3966.77	1.95335	5.37538e-07	5.67713e-05
ENSMUSG00000024293	Esco1	257.484	1006.58	1.9669	5.52691e-07	5.76822e-05
ENSMUSG00000050910	Cdr2l	405.312	1434.74	1.82368	5.65004e-07	5.87361e-05
ENSMUSG00000029207	Apbb2	3437.91	12844	1.90149	5.69284e-07	5.89498e-05
ENSMUSG00000021510	A530054K11Rik	49.4826	252.614	2.35194	5.79961e-07	5.98218e-05
ENSMUSG00000036087	Slain2	721.264	2629.85	1.86638	5.87434e-07	6.03577e-05
ENSMUSG00000024044	Epb4.1l3	1014.24	4205.66	2.05193	5.96842e-07	6.08526e-05
ENSMUSG00000031684	Slc10a7	135.192	550.982	2.027	6.01091e-07	6.10511e-05
ENSMUSG00000046768	Rhoj	1589.5	5959.11	1.90653	6.26235e-07	6.24093e-05
ENSMUSG00000046711	Hmga1	2.21928	33.7508	3.92676	6.29961e-07	6.25454e-05
ENSMUSG00000048911	Rnf24	324.074	1158.05	1.8373	6.3262e-07	6.25751e-05
ENSMUSG00000030291	Med21	146.501	768.425	2.39099	6.38152e-07	6.26547e-05
ENSMUSG00000033883	D3Ertd254e	222.906	968.482	2.11929	6.36845e-07	6.26547e-05
ENSMUSG00000037674	Rfx7	744.879	2952.1	1.98666	6.44104e-07	6.30057e-05
ENSMUSG00000042632	Pla2g6	261.682	890.537	1.76686	6.49537e-07	6.30717e-05
ENSMUSG00000020687	Cdc27	990.123	3820.95	1.94825	6.4827e-07	6.30717e-05
ENSMUSG00000052414	Atf7	555.116	2008.92	1.85556	6.54839e-07	6.31241e-05
ENSMUSG00000031375	Bgn	27705.1	143069	2.36849	6.54299e-07	6.31241e-05
ENSMUSG00000055024	Ep300	1617.92	5744.14	1.82795	6.65552e-07	6.34644e-05
ENSMUSG00000037750	BC017647	205.515	789.97	1.94256	6.64646e-07	6.34644e-05
ENSMUSG00000043004	Gng2	139.576	522.403	1.90412	6.69806e-07	6.36412e-05
ENSMUSG00000027109	Sp3	1215.59	4818.06	1.98679	6.79875e-07	6.39217e-05
ENSMUSG00000074405	Zfp865	170.821	576.86	1.75574	7.46186e-07	6.91631e-05
ENSMUSG00000027900	Dram2	208.194	823.288	1.98347	7.84307e-07	7.23371e-05
ENSMUSG00000046096	BC030336	368.703	1548.2	2.07006	8.01622e-07	7.30248e-05
ENSMUSG00000032637	Atxn2l	1416.49	5148.84	1.86193	8.00085e-07	7.30248e-05
ENSMUSG00000025255	Zfhx4	3276.61	12350.3	1.91427	8.39158e-07	7.5664e-05
ENSMUSG00000048076	Arf1	85.006	371.888	2.12923	8.6869e-07	7.77977e-05
ENSMUSG00000085566	A730017L22Rik	69.7418	274.247	1.97538	8.94152e-07	7.96746e-05
ENSMUSG00000024985	Tcf7l2	950.919	3380.15	1.82969	9.16567e-07	8.0991e-05
ENSMUSG00000033863	Klf9	4278.73	13287.5	1.63482	9.47829e-07	8.31987e-05
ENSMUSG00000032741	Tpcn1	544.12	1830.41	1.75017	9.44912e-07	8.31987e-05
ENSMUSG00000042256	3110082D06Rik	37.0661	161.051	2.11934	9.55201e-07	8.3569e-05
ENSMUSG00000030469	Zfp719	137.707	562.963	2.03144	9.71211e-07	8.38626e-05
ENSMUSG00000064373	Sepp1	8122.81	29949.3	1.88247	9.66433e-07	8.38626e-05
ENSMUSG00000056493	Foxk1	783.283	2604.25	1.73326	9.65494e-07	8.38626e-05
ENSMUSG00000026179	Pnkd	77.9665	285.988	1.87503	9.97451e-07	8.58488e-05
ENSMUSG00000025374	Obfc2b	273.281	1017.43	1.89647	1.0067e-06	8.63645e-05
ENSMUSG00000009569	Mkl2	583.019	2179.71	1.90252	1.04187e-06	8.88068e-05
ENSMUSG00000061143	Maml3	72.8937	284.649	1.96532	1.06802e-06	9.07443e-05
ENSMUSG00000091474	2610021A01Rik	90.2641	427.768	2.24461	1.09145e-06	9.11093e-05
ENSMUSG00000035725	Prkx	184.658	692.376	1.9067	1.08762e-06	9.11093e-05
ENSMUSG00000031242	2610002M06Rik	212.542	842.758	1.98737	1.08688e-06	9.11093e-05
ENSMUSG00000034928	Rnf44	678.809	2307.98	1.76555	1.08115e-06	9.11093e-05
ENSMUSG00000020935	Dcakd	175.226	679.03	1.95426	1.14062e-06	9.41949e-05
ENSMUSG00000024538	Ppic	683.648	3439.91	2.33105	1.1387e-06	9.41949e-05
ENSMUSG00000022292	Rrm2b	134.328	461.286	1.7799	1.15107e-06	9.44696e-05
ENSMUSG00000039275	Foxk2	592.076	2130.07	1.84705	1.16438e-06	9.52674e-05
ENSMUSG00000032549	Rab6b	71.6904	300.024	2.06522	1.1776e-06	9.60519e-05
ENSMUSG00000027495	2010011I20Rik	335.822	1220.56	1.86177	1.20311e-06	9.7832e-05
ENSMUSG00000043858	Nup62	216.701	763.291	1.81653	1.21799e-06	9.8438e-05
ENSMUSG00000040006	BC013529	918.98	3636.85	1.98458	1.27446e-06	0.000101556
ENSMUSG00000046952	Gm5815	32.667	170.045	2.38001	1.31234e-06	0.000103847
ENSMUSG00000054469	Lclat1	535.118	2008.86	1.90845	1.32599e-06	0.000103996
ENSMUSG00000036565	Ttyh3	379.694	1344.15	1.82378	1.32219e-06	0.000103996
ENSMUSG00000034587	8430429K09Rik	120.218	435.867	1.85824	1.33579e-06	0.000104148
ENSMUSG00000035299	Mid1	377.713	1510.33	1.9995	1.33476e-06	0.000104148
ENSMUSG00000026112	6330578E17Rik	1246.54	4751.83	1.93055	1.36712e-06	0.000106279
ENSMUSG00000031925	Maml2	1050.33	4410.08	2.06996	1.43582e-06	0.000110969
ENSMUSG00000025964	Adam23	2007.45	7320.07	1.86649	1.48572e-06	0.000113502
ENSMUSG00000029571	Tmem106b	2464.1	9776.27	1.98822	1.48265e-06	0.000113502
ENSMUSG00000028890	Mtf1	270.452	942.743	1.80149	1.49026e-06	0.000113521
ENSMUSG00000071656	Lrrn4cl	801.276	2868.76	1.84006	1.52883e-06	0.000116126
ENSMUSG00000006800	Sulf2	961.899	3266.64	1.76385	1.62002e-06	0.000122351
ENSMUSG00000026727	Rsu1	554.239	2095.75	1.91889	1.65827e-06	0.00012437
ENSMUSG00000034463	Scara3	269.874	983.949	1.8663	1.71326e-06	0.000127576
ENSMUSG00000020264	Slc36a2	889.538	2848.72	1.67918	1.7541e-06	0.000129886
ENSMUSG00000028487	Bnc2	747.112	2689.49	1.84793	1.76952e-06	0.000130663
ENSMUSG00000033111	3830406C13Rik	230.89	915.428	1.98724	1.80634e-06	0.000133012
ENSMUSG00000060166	Zdhhc8	250.437	822.751	1.71601	1.81807e-06	0.000133136
ENSMUSG00000090394	4930523C07Rik	267.651	945.953	1.82142	1.89433e-06	0.00013758
ENSMUSG00000052942	Glis3	490.732	1745.59	1.8307	1.92002e-06	0.000139065
ENSMUSG00000019947	Arid5b	3124.3	11072.6	1.82539	2.01129e-06	0.000144491
ENSMUSG00000048387	Osr1	400.352	1493.28	1.89914	2.02047e-06	0.000144758
ENSMUSG00000024972	Lgals12	797.49	2742.47	1.78194	2.04345e-06	0.00014601
ENSMUSG00000022500	Litaf	716.974	2544.51	1.8274	2.05797e-06	0.000146149
ENSMUSG00000003070	Efna2	38.5768	163.624	2.08458	2.15626e-06	0.000150027
ENSMUSG00000010461	Eya4	116.279	461.042	1.98731	2.15598e-06	0.000150027
ENSMUSG00000057842	Zfp595	49.6422	205.275	2.04792	2.13502e-06	0.000150027
ENSMUSG00000029650	Slc46a3	28.6937	147.722	2.36408	2.16849e-06	0.000150483
ENSMUSG00000022139	Mbnl2	2912.37	10744.3	1.88331	2.1818e-06	0.000150618
ENSMUSG00000022159	Rab2b	136.078	502.808	1.88558	2.17802e-06	0.000150618
ENSMUSG00000050965	Prkca	484.125	1747.56	1.85189	2.19031e-06	0.000150813
ENSMUSG00000058883	Zfp708	51.9194	234.25	2.17371	2.23164e-06	0.00015326
ENSMUSG00000064127	Med14	405.117	1481.52	1.87067	2.3438e-06	0.000160133
ENSMUSG00000020472	Zkscan17	260.482	878.459	1.75379	2.38299e-06	0.000161976
ENSMUSG00000031951	Tmem231	89.1321	336.236	1.91546	2.37898e-06	0.000161976
ENSMUSG00000035704	Alg8	23.6477	115.538	2.28859	2.41691e-06	0.000163444
ENSMUSG00000001663	Gstt1	48.5573	203.15	2.06479	2.49969e-06	0.00016785
ENSMUSG00000016534	Lamp2	2434.27	9653.67	1.98759	2.50987e-06	0.000168016
ENSMUSG00000062785	Kcnc3	40.7676	157.753	1.95218	2.52294e-06	0.000168413
ENSMUSG00000034205	Loxl2	5513.11	20283.3	1.87935	2.55233e-06	0.000169149
ENSMUSG00000037440	Vnn1	7.96182	52.676	2.72598	2.65964e-06	0.000175821
ENSMUSG00000029238	Clock	1097.23	3764.13	1.77844	2.67609e-06	0.000176469
ENSMUSG00000075284	Wipf1	505.258	1818.02	1.84728	2.68401e-06	0.000176552
ENSMUSG00000038740	Fam125b	171.751	583.121	1.76348	2.70974e-06	0.000177364
ENSMUSG00000036298	Slc2a13	187.956	679.883	1.85489	2.70464e-06	0.000177364
ENSMUSG00000054720	Lrrc8c	162.322	696.863	2.10202	2.78209e-06	0.000181651
ENSMUSG00000032186	Tmod2	133.3	524.111	1.9752	2.79723e-06	0.000182191
ENSMUSG00000006390	Elovl1	224.937	1230.2	2.45131	2.80417e-06	0.000182196
ENSMUSG00000026663	Atf6	1194.24	4005.44	1.74586	2.8162e-06	0.00018253
ENSMUSG00000086635	4932415G12Rik	62.3663	249.576	2.00064	2.89498e-06	0.00018712
ENSMUSG00000033066	Gas7	430.121	1602.78	1.89776	2.91656e-06	0.000187658
ENSMUSG00000050174	Nudt6	60.8535	264.633	2.12058	2.95689e-06	0.000189792
ENSMUSG00000027763	Mbnl1	4580.86	16949.6	1.88756	3.01203e-06	0.000192865
ENSMUSG00000049606	Zfp644	1649.66	6103	1.88735	3.02352e-06	0.000193133
ENSMUSG00000000058	Cav2	1519.09	6300.56	2.05227	3.10555e-06	0.000197422
ENSMUSG00000026579	F5	43.6503	183.358	2.0706	3.10237e-06	0.000197422
ENSMUSG00000034157	2310044G17Rik	255.44	855.87	1.74441	3.2072e-06	0.000202911
ENSMUSG00000051695	Pcbp1	829.237	2337.11	1.49487	3.22578e-06	0.0002036
ENSMUSG00000021592	Arsk	207.657	973.94	2.22963	3.24167e-06	0.000204117
ENSMUSG00000070639	Lrrc8b	39.9504	152.124	1.92896	3.33176e-06	0.000208306
ENSMUSG00000022419	Deptor	2095.94	6782.47	1.69421	3.37082e-06	0.000210252
ENSMUSG00000046079	Lrrc8d	370.178	1149.78	1.63507	3.37971e-06	0.000210311
ENSMUSG00000035310	Lin54	194.29	739.066	1.92749	3.45955e-06	0.000213277
ENSMUSG00000027848	Olfml3	336.173	1162.83	1.79037	3.45608e-06	0.000213277
ENSMUSG00000050069	Grem2	306.24	1076.64	1.8138	3.57299e-06	0.00021976
ENSMUSG00000027792	Bche	118.183	557.897	2.23897	3.61712e-06	0.000221446
ENSMUSG00000015149	Sirt2	386.923	1231.68	1.67051	3.66259e-06	0.000223199
ENSMUSG00000018217	Pmp22	1855.58	6325.91	1.76941	3.68818e-06	0.00022373
ENSMUSG00000005982	Nat15	258.982	899.314	1.79597	3.68178e-06	0.00022373
ENSMUSG00000060227	Casc4	217.971	864.07	1.98701	3.70086e-06	0.000223987
ENSMUSG00000038217	Tlcd2	603.638	2405.4	1.99452	3.82768e-06	0.000229565
ENSMUSG00000044786	Zfp36	3133.4	11860.9	1.92041	3.82596e-06	0.000229565
ENSMUSG00000079481	Nhsl2	239.457	851.417	1.8301	3.8689e-06	0.000230822
ENSMUSG00000037395	Rcor3	228.285	809.865	1.82685	3.92021e-06	0.000231966
ENSMUSG00000021594	Srd5a1	18.7901	83.2384	2.14727	3.91535e-06	0.000231966
ENSMUSG00000022200	Golph3	982.541	3317.33	1.75543	3.93703e-06	0.000232443
ENSMUSG00000022051	Bnip3l	588.575	2045.13	1.79689	4.05859e-06	0.000237945
ENSMUSG00000050989	Sepn1	696.237	2345.4	1.75219	4.09589e-06	0.000239158
ENSMUSG00000020564	Atxn7l1	675.856	2248.06	1.73389	4.12508e-06	0.000240334
ENSMUSG00000040997	Abhd4	726.838	2372.14	1.70648	4.17047e-06	0.000242445
ENSMUSG00000063455	D630045J12Rik	55.4707	212.281	1.93617	4.20949e-06	0.000243645
ENSMUSG00000027860	Vangl1	180.716	646.814	1.83963	4.374e-06	0.000250433
ENSMUSG00000032376	Usp3	400.822	1347.57	1.74933	4.48221e-06	0.00025443
ENSMUSG00000055320	Tead1	2353.97	7855.13	1.73854	4.52301e-06	0.000256198
ENSMUSG00000062661	Ncs1	212.563	739.772	1.79919	4.62762e-06	0.000260453
ENSMUSG00000058192	Zfp846	79.2866	275.938	1.79919	4.62159e-06	0.000260453
ENSMUSG00000002885	Cd97	281.581	950.687	1.75542	4.6157e-06	0.000260453
ENSMUSG00000021318	Gli3	355.746	1194.13	1.74705	4.68528e-06	0.000262584
ENSMUSG00000010476	Ebf3	498.076	1628.31	1.70894	4.74617e-06	0.000263766
ENSMUSG00000019969	Psen1	504.699	1708.6	1.75932	4.73652e-06	0.000263766
ENSMUSG00000005442	Cic	1601.77	4609.52	1.52495	4.77331e-06	0.000264719
ENSMUSG00000020542	Myocd	98.5908	375.832	1.93056	4.83059e-06	0.000266225
ENSMUSG00000007655	Cav1	6609.08	22135.5	1.74384	4.82599e-06	0.000266225
ENSMUSG00000073131	Vma21	147.187	519.043	1.8182	4.93369e-06	0.000270781
ENSMUSG00000020522	Mfap3	348.047	1153.41	1.72855	4.95598e-06	0.000270883
ENSMUSG00000024855	Pacs1	190.892	610.86	1.67808	4.98188e-06	0.000271738
ENSMUSG00000028634	Hivep3	408.799	1504.51	1.87983	5.01224e-06	0.000272833
ENSMUSG00000029536	Gatc	285.033	996.593	1.80587	5.0578e-06	0.000274186
ENSMUSG00000079164	Tlr5	26.8364	110.874	2.04665	5.0703e-06	0.000274303
ENSMUSG00000050103	Agmo	91.0616	338.384	1.89375	5.22888e-06	0.000281161
ENSMUSG00000010663	Fads1	1466.42	4749.72	1.69554	5.25942e-06	0.00028223
ENSMUSG00000067629	Syngap1	218.99	760.601	1.79627	5.28342e-06	0.000282946
ENSMUSG00000037613	Tnfrsf23	15.477	87.2495	2.49502	5.30101e-06	0.000283316
ENSMUSG00000074661	Pde4d	153.819	556.608	1.85543	5.34719e-06	0.000285209
ENSMUSG00000041037	Irgq	468.563	1435.39	1.61513	5.38196e-06	0.000286487
ENSMUSG00000038013	Wipf2	298.058	993.313	1.73665	5.43542e-06	0.000288175
ENSMUSG00000001855	Nup214	440.172	1414.75	1.68441	5.66524e-06	0.000298568
ENSMUSG00000019923	Zwint	481.875	1711.71	1.82871	5.66325e-06	0.000298568
ENSMUSG00000000184	Ccnd2	6935.28	24184.6	1.80206	5.85796e-06	0.000306894
ENSMUSG00000022186	Oxct1	3542.21	12113.6	1.7739	5.9516e-06	0.000309963
ENSMUSG00000022897	Dyrk1a	941.99	3113.13	1.72458	6.13372e-06	0.000317576
ENSMUSG00000026925	Inpp5e	158.51	514.894	1.6997	6.17241e-06	0.000318336
ENSMUSG00000028980	H6pd	4951.11	15587.4	1.65456	6.17188e-06	0.000318336
ENSMUSG00000022231	Sema5a	301.923	1090.86	1.85322	6.2435e-06	0.000320754
ENSMUSG00000070044	Fam149a	166.767	596.316	1.83825	6.24308e-06	0.000320754
ENSMUSG00000067870	Gm8759	1.68862	21.9126	3.69784	6.27131e-06	0.000321559
ENSMUSG00000062127	Cttnbp2nl	498.294	1535.62	1.62375	6.28554e-06	0.000321667
ENSMUSG00000026275	Ppp1r7	477.507	1583.64	1.72966	6.43894e-06	0.00032825
ENSMUSG00000044017	Gpr133	685.629	2173.35	1.66442	6.55044e-06	0.000332654
ENSMUSG00000039246	Lyplal1	101.85	346.996	1.76848	6.58844e-06	0.000333307
ENSMUSG00000039865	Slc44a3	96.9331	328.52	1.76092	6.58078e-06	0.000333307
ENSMUSG00000033713	Foxn3	331.853	1103.71	1.73374	6.6911e-06	0.000337856
ENSMUSG00000001280	Sp1	1450	4964.32	1.77555	6.79764e-06	0.000342583
ENSMUSG00000032712	2810474O19Rik	1112.3	3558.91	1.67789	6.88197e-06	0.000346175
ENSMUSG00000020671	Rab10	1461.58	4422.61	1.59737	6.91217e-06	0.000347035
ENSMUSG00000024413	Npc1	458.504	1439.62	1.65069	7.03994e-06	0.000352117
ENSMUSG00000042423	Fbrs	470.575	1549.1	1.71893	7.0846e-06	0.000353683
ENSMUSG00000031189	Aff2	88.6229	304.444	1.78043	7.12468e-06	0.000355016
ENSMUSG00000022757	Tfg	630.068	2194.17	1.8001	7.19735e-06	0.000356625
ENSMUSG00000054013	Tmem179	682.431	2160.54	1.66264	7.4674e-06	0.000368342
ENSMUSG00000004085	B230120H23Rik	1935.63	6603.97	1.77053	7.57768e-06	0.000371306
ENSMUSG00000019789	Hey2	58.0707	228.8	1.9782	7.66071e-06	0.000374682
ENSMUSG00000092416	Zfp141	62.0227	234.826	1.92072	7.69525e-06	0.000375678
ENSMUSG00000070509	Rgma	1150.51	3844.94	1.74069	7.82163e-06	0.000379228
ENSMUSG00000046275	Tusc5	1390.64	4497.84	1.69349	7.80305e-06	0.000379228
ENSMUSG00000066595	Mfsd7b	81.0613	296.112	1.86906	8.04818e-06	0.000389323
ENSMUSG00000044026	Tmem20	15.9242	72.4508	2.18578	8.27958e-06	0.000398337
ENSMUSG00000061411	8430427H17Rik	57.1674	215.998	1.91775	8.47622e-06	0.000405588
ENSMUSG00000004270	Lpcat3	726.74	2274.53	1.64606	8.46847e-06	0.000405588
ENSMUSG00000072623	Zfp9	341.628	1122.67	1.71644	8.54998e-06	0.000408381
ENSMUSG00000027936	Crtc2	285.674	967.122	1.75933	8.61775e-06	0.000409405
ENSMUSG00000023960	Enpp5	507.812	1784.64	1.81327	8.59945e-06	0.000409405
ENSMUSG00000022228	Zfp187	622.349	2005.45	1.68813	8.77673e-06	0.000415469
ENSMUSG00000069920	B3gnt9-ps	89.4418	291.684	1.70538	8.79824e-06	0.000415744
ENSMUSG00000035877	Zhx3	1796.32	5527.67	1.62163	8.82333e-06	0.000416188
ENSMUSG00000047712	Ust	318.64	1040.56	1.70736	8.87109e-06	0.000417698
ENSMUSG00000053007	Creb5	24.0537	120.078	2.31965	9.09841e-06	0.00042463
ENSMUSG00000031342	Gpm6b	1258.92	4333.41	1.78331	9.14869e-06	0.000424733
ENSMUSG00000040721	Zfhx2	116.7	349.49	1.58244	9.11788e-06	0.000424733
ENSMUSG00000041684	Bivm	161.712	572.352	1.82348	9.18145e-06	0.000424766
ENSMUSG00000029050	Ski	1967.44	5943.17	1.59491	9.1726e-06	0.000424766
ENSMUSG00000026826	Nr4a2	59.8972	222.737	1.89478	9.2111e-06	0.000425395
ENSMUSG00000074305	C230081A13Rik	10046.7	32182.6	1.67956	9.26871e-06	0.000427312
ENSMUSG00000042594	Sh2b3	306.754	955.313	1.63889	9.3316e-06	0.000428943
ENSMUSG00000020521	Rnft1	485.178	1648.31	1.7644	9.45282e-06	0.000432789
ENSMUSG00000031493	Ggn	22.0134	85.2398	1.95314	9.54867e-06	0.000436424
ENSMUSG00000085795	Zfp703	270.545	877.841	1.69809	9.72085e-06	0.000442767
ENSMUSG00000020889	Nr1d1	443.439	1776.51	2.00224	9.73988e-06	0.000442872
ENSMUSG00000022708	Zbtb20	8293.2	26152.8	1.65696	9.86997e-06	0.000447253
ENSMUSG00000068457	Uty	378.683	1259.79	1.73413	1.00683e-05	0.000454687
ENSMUSG00000025903	Lypla1	399.724	1509.77	1.91725	1.01139e-05	0.00045597
ENSMUSG00000048388	Fam171b	72.011	270.344	1.90851	1.02174e-05	0.00045985
ENSMUSG00000024601	Isoc1	492.521	1565.18	1.66807	1.02681e-05	0.000461352
ENSMUSG00000034075	Zdhhc5	1225.41	3935	1.6831	1.03853e-05	0.000465829
ENSMUSG00000074364	Ehd2	8555.87	26290.6	1.61956	1.06114e-05	0.000475164
ENSMUSG00000051413	Plagl2	148.039	526.813	1.83132	1.06773e-05	0.000476505
ENSMUSG00000020709	Adap2	81.478	261.036	1.67977	1.07511e-05	0.000478993
ENSMUSG00000037062	Sh3glb1	3325.8	10016.5	1.59061	1.10754e-05	0.000492615
ENSMUSG00000003847	Nfat5	3731.78	13755.4	1.88206	1.11099e-05	0.00049332
ENSMUSG00000021302	Ggps1	139.072	471.711	1.76207	1.12024e-05	0.000495216
ENSMUSG00000058690	Gcap14	1042.59	3491.61	1.74373	1.13446e-05	0.000498935
ENSMUSG00000022146	Osmr	1855.83	6087.64	1.71382	1.1312e-05	0.000498935
ENSMUSG00000001052	Sec24b	1051.76	3334.47	1.66465	1.14968e-05	0.00050375
ENSMUSG00000056870	Gulp1	520.89	1701.56	1.70781	1.16908e-05	0.000511404
ENSMUSG00000071584	Atf7	32.3556	139.971	2.11304	1.17177e-05	0.000511736
ENSMUSG00000038872	Zfhx3	3648.44	10595.5	1.53809	1.18074e-05	0.000514807
ENSMUSG00000028194	Ddah1	1064.1	4762.38	2.16205	1.20204e-05	0.000523233
ENSMUSG00000024302	Dtna	97.8456	365.496	1.90128	1.22189e-05	0.000531001
ENSMUSG00000070604	Vsig10l	47.57	172.006	1.85434	1.22475e-05	0.000531374
ENSMUSG00000026109	Tmeff2	462.567	1527.13	1.72309	1.247e-05	0.000539749
ENSMUSG00000001576	Ergic1	1227.12	3934.7	1.68098	1.26881e-05	0.00054691
ENSMUSG00000031441	Atp11a	1002.48	3192.69	1.6712	1.28184e-05	0.000550736
ENSMUSG00000039202	Abhd2	917.054	2931.64	1.67663	1.29422e-05	0.000555152
ENSMUSG00000018999	Slc35b4	485.969	1584.01	1.70465	1.29881e-05	0.000555323
ENSMUSG00000026469	Xpr1	645.517	2039.23	1.6595	1.29787e-05	0.000555323
ENSMUSG00000025094	Slc18a2	45.6625	186.932	2.03343	1.31488e-05	0.000559489
ENSMUSG00000078794	Dact3	204.504	600.84	1.55486	1.3109e-05	0.000559489
ENSMUSG00000090659	Zfp493	27.6306	117.771	2.09164	1.35114e-05	0.000570342
ENSMUSG00000018377	Vezf1	636.979	2287.09	1.8442	1.37071e-05	0.000576766
ENSMUSG00000048058	Ldlrad3	309.696	1041.04	1.7491	1.37692e-05	0.000577544
ENSMUSG00000003746	Man1a	1023.34	3130.35	1.61303	1.37552e-05	0.000577544
ENSMUSG00000020137	Thap2	113.29	360.709	1.67081	1.38137e-05	0.000578449
ENSMUSG00000083902	Gm15975	86.8938	301.238	1.79358	1.39915e-05	0.00058226
ENSMUSG00000073139	BC023829	161.194	510.104	1.662	1.39644e-05	0.00058226
ENSMUSG00000003518	Dusp3	572.247	1822.06	1.67086	1.42913e-05	0.000592877
ENSMUSG00000028382	Rod1	1421.53	4589.52	1.6909	1.49224e-05	0.000614252
ENSMUSG00000032548	Slco2a1	129.109	418.134	1.69537	1.51077e-05	0.000620913
ENSMUSG00000053931	Cnn3	210.39	686.239	1.70564	1.52291e-05	0.000624936
ENSMUSG00000050912	Tmem123	1795.79	6015.27	1.74401	1.53166e-05	0.000627555
ENSMUSG00000025647	Shisa5	515.597	1646.86	1.6754	1.53607e-05	0.00062839
ENSMUSG00000061731	Ext1	935.511	2772.61	1.56742	1.5473e-05	0.000632007
ENSMUSG00000040612	Ildr2	121.228	444.367	1.87403	1.60236e-05	0.000652489
ENSMUSG00000044794	9330133O14Rik	62.9115	217.749	1.79127	1.62257e-05	0.000658692
ENSMUSG00000014767	Tbp	181.426	601.8	1.7299	1.62816e-05	0.000658943
ENSMUSG00000008429	Herpud2	376.29	1211.1	1.6864	1.62646e-05	0.000658943
ENSMUSG00000067586	S1pr3	694.902	2213.3	1.67131	1.65055e-05	0.00066699
ENSMUSG00000033014	Trim33	551.755	1720.41	1.64065	1.66535e-05	0.000670923
ENSMUSG00000047242	Taf9b	59.9709	280.693	2.22666	1.68031e-05	0.000674899
ENSMUSG00000021273	Fdft1	66.4904	223.811	1.75106	1.67969e-05	0.000674899
ENSMUSG00000042572	Ube2q1	469.77	1211.64	1.36693	1.71161e-05	0.000686431
ENSMUSG00000042680	Fam59a	67.4006	231.653	1.78113	1.7215e-05	0.000689356
ENSMUSG00000028657	Ppt1	479.569	1683.92	1.81201	1.74143e-05	0.00069419
ENSMUSG00000020227	Irak3	471.053	1586	1.75144	1.7395e-05	0.00069419
ENSMUSG00000020869	Lrrc59	1552.44	4386.6	1.49857	1.76248e-05	0.000700474
ENSMUSG00000042772	Smg7	818.448	2722.36	1.7339	1.76536e-05	0.000700569
ENSMUSG00000039997	Ifi203	76.307	262.76	1.78386	1.78614e-05	0.000706698
ENSMUSG00000022105	Rb1	488.137	1511.82	1.63093	1.80637e-05	0.000712574
ENSMUSG00000023909	Paqr4	134.296	431.952	1.68545	1.81638e-05	0.000715458
ENSMUSG00000024241	Sos1	826.399	2703.72	1.71004	1.82322e-05	0.000716027
ENSMUSG00000000326	Comt	639.482	1804.56	1.49667	1.82703e-05	0.000716383
ENSMUSG00000070808	Gltscr1	340.179	1349.6	1.98816	1.83807e-05	0.000717606
ENSMUSG00000029119	Man2b2	491.2	1497.64	1.60831	1.86104e-05	0.000723379
ENSMUSG00000047793	Sned1	5446.84	16587.4	1.60659	1.86416e-05	0.000723529
ENSMUSG00000036916	Zfp280c	192.327	619.283	1.68704	1.91172e-05	0.000738744
ENSMUSG00000037652	Phc3	1408.94	4415.81	1.64807	1.91625e-05	0.000739417
ENSMUSG00000070939	Tgfbrap1	451.691	1389.39	1.62105	1.92979e-05	0.000743559
ENSMUSG00000040725	Hnrnpul1	1922.31	5854.33	1.60666	1.95451e-05	0.000749813
ENSMUSG00000054414	Slc30a7	420.388	1357.37	1.69102	1.979e-05	0.00075484
ENSMUSG00000046574	Prr12	1064.79	3008.04	1.49826	1.97612e-05	0.00075484
ENSMUSG00000037972	Snn	242.985	751.624	1.62914	1.99406e-05	0.000759492
ENSMUSG00000040430	Pitpnc1	125.43	403.845	1.68692	2.01891e-05	0.00076456
ENSMUSG00000025423	Pias2	402.133	1213.32	1.59322	2.02187e-05	0.000764589
ENSMUSG00000032666	1700025G04Rik	228.589	703.188	1.62115	2.0786e-05	0.000783807
ENSMUSG00000005802	Slc30a4	377.668	1174.46	1.63681	2.1097e-05	0.000793018
ENSMUSG00000021779	Thrb	482.442	1497.3	1.63394	2.13604e-05	0.000797524
ENSMUSG00000055204	Ankrd17	4195.91	12055.7	1.52266	2.16892e-05	0.000805263
ENSMUSG00000031748	Gnao1	285.729	879.055	1.6213	2.16627e-05	0.000805263
ENSMUSG00000030641	4632434I11Rik	39.1154	160.939	2.04071	2.16302e-05	0.000805263
ENSMUSG00000034910	Pygo1	120.126	421.18	1.80989	2.17983e-05	0.000808184
ENSMUSG00000039178	Tbc1d19	119.456	383.204	1.68164	2.25259e-05	0.000830512
ENSMUSG00000045817	Zfp36l2	2235.87	6516.74	1.54331	2.24982e-05	0.000830512
ENSMUSG00000018593	Sparc	44105.5	137574	1.64118	2.26914e-05	0.000835453
ENSMUSG00000028015	Ctso	344.267	1067.34	1.63242	2.36633e-05	0.000864036
ENSMUSG00000074746	Pdzd8	1262.76	3825.55	1.59909	2.37971e-05	0.000866629
ENSMUSG00000030471	Zdhhc13	73.0694	282.626	1.95156	2.40683e-05	0.000875209
ENSMUSG00000035279	A430110N23Rik	814.212	4975.67	2.61141	2.43102e-05	0.000879181
ENSMUSG00000032998	Foxj3	575.478	2065.57	1.84371	2.43031e-05	0.000879181
ENSMUSG00000020601	Trib2	244.271	766.447	1.6497	2.44889e-05	0.00088223
ENSMUSG00000012422	Tmem167	380.074	1243.61	1.71018	2.46174e-05	0.000885459
ENSMUSG00000072294	Klf12	21.1775	87.0571	2.03943	2.51657e-05	0.000903954
ENSMUSG00000031708	Tecr	205.484	652.778	1.66756	2.63663e-05	0.000936924
ENSMUSG00000020659	Cbll1	135.525	795.734	2.55373	2.63578e-05	0.000936924
ENSMUSG00000054074	2810030E01Rik	39.8188	154.12	1.95253	2.63054e-05	0.000936924
ENSMUSG00000002413	Braf	806.24	2461.04	1.60999	2.64737e-05	0.000938224
ENSMUSG00000057766	Ankrd29	24.9098	128.609	2.36821	2.65909e-05	0.000939866
ENSMUSG00000040520	Manea	390.51	1589.9	2.0255	2.65641e-05	0.000939866
ENSMUSG00000028082	Sh3d19	1112.64	3461.89	1.63757	2.71047e-05	0.000955478
ENSMUSG00000059975	Zfp74	172.128	580.034	1.75266	2.72882e-05	0.000960669
ENSMUSG00000092033	A730056A06Rik	18.6215	82.3518	2.14483	2.73279e-05	0.000960791
ENSMUSG00000056552	Zfp953	45.8064	155.849	1.76652	2.75913e-05	0.000967484
ENSMUSG00000061273	Mmgt1	412.291	1303.44	1.66058	2.76732e-05	0.000969072
ENSMUSG00000057098	Ebf1	5281.55	15150	1.52029	2.77624e-05	0.000970804
ENSMUSG00000026814	Eng	126.523	381.467	1.59216	2.81003e-05	0.000978857
ENSMUSG00000035878	Agphd1	124.38	446.644	1.84437	2.82298e-05	0.000980793
ENSMUSG00000051951	Xkr4	13.552	67.0742	2.30725	2.86758e-05	0.000993683
ENSMUSG00000041891	Lman1	1376.45	4179.95	1.60253	2.87257e-05	0.000994111
ENSMUSG00000024640	Psat1	268.159	812.644	1.59953	2.88114e-05	0.000994481
ENSMUSG00000022283	Pabpc1	2123.87	7233.93	1.76809	2.90722e-05	0.00100101
ENSMUSG00000010205	Raver1	439.913	1300.17	1.56341	3.04741e-05	0.00103835
ENSMUSG00000026087	Mrpl30	69.7498	239.217	1.77806	3.06471e-05	0.00104165
ENSMUSG00000000282	Mnt	411.588	1120.4	1.44474	3.08381e-05	0.00104538
ENSMUSG00000027068	Dhrs9	106.91	348.958	1.70666	3.08169e-05	0.00104538
ENSMUSG00000001794	Capns1	917.764	2776.59	1.59712	3.10321e-05	0.00104927
ENSMUSG00000032185	Carm1	427.702	1284.61	1.58665	3.10032e-05	0.00104927
ENSMUSG00000025277	Abhd6	36.0178	131.133	1.86425	3.12601e-05	0.00105564
ENSMUSG00000022952	Runx1	913.566	2801.23	1.61648	3.14242e-05	0.00105983
ENSMUSG00000046532	Ar	738.402	2180.39	1.56211	3.1632e-05	0.00106143
ENSMUSG00000053070	9230110C19Rik	33.5391	119.547	1.83366	3.15854e-05	0.00106143
ENSMUSG00000047910	Pcdhb16	80.6224	273.322	1.76135	3.17183e-05	0.00106235
ENSMUSG00000053580	Tanc2	336.651	1003.86	1.57624	3.19827e-05	0.00106914
ENSMUSG00000003032	Klf4	502.299	1436.44	1.51588	3.30153e-05	0.00109812
ENSMUSG00000041477	Dcp1b	50.5686	173.118	1.77544	3.33254e-05	0.00110566
ENSMUSG00000048481	Mypop	29.7205	102.626	1.78786	3.35239e-05	0.00110947
ENSMUSG00000002617	Zfp40	123.008	413.469	1.74902	3.4168e-05	0.00112797
ENSMUSG00000020122	Egfr	4156.14	13061.2	1.65197	3.46974e-05	0.0011426
ENSMUSG00000028583	Pdpn	344.444	1232.6	1.83937	3.48151e-05	0.00114505
ENSMUSG00000025959	Klf7	463.31	1442.61	1.63863	3.48855e-05	0.00114595
ENSMUSG00000032177	Pde4a	210.965	615.896	1.54568	3.51897e-05	0.00115308
ENSMUSG00000027796	Smad9	64.5735	204.853	1.66558	3.55196e-05	0.0011623
ENSMUSG00000006010	BC003331	1502.41	4561.21	1.60213	3.60885e-05	0.00117817
ENSMUSG00000013089	Etv5	40.784	136.535	1.7432	3.66994e-05	0.00118787
ENSMUSG00000036334	Igsf10	251.546	1117.33	2.15116	3.66684e-05	0.00118787
ENSMUSG00000090958	Lrrc32	998.118	2792	1.48402	3.74866e-05	0.00121187
ENSMUSG00000038418	Egr1	8596.47	39468.3	2.19888	3.80426e-05	0.00122834
ENSMUSG00000039959	Hip1	849.104	2504.76	1.56066	3.8236e-05	0.00122878
ENSMUSG00000031400	G6pdx	937.744	3621.61	1.94937	3.82202e-05	0.00122878
ENSMUSG00000020256	Aldh1l2	586.832	1816.9	1.63046	3.82119e-05	0.00122878
ENSMUSG00000073490	AI607873	1691.66	7260.16	2.10157	3.8419e-05	0.0012315
ENSMUSG00000015882	Lcorl	203.207	630.028	1.63246	3.86509e-05	0.00123743
ENSMUSG00000022789	Dnm1l	502.358	1507.78	1.58564	3.89006e-05	0.00124243
ENSMUSG00000045216	Hs6st1	316.371	879.285	1.47472	3.89672e-05	0.00124306
ENSMUSG00000035305	Ror1	510.564	1773.18	1.79618	3.90667e-05	0.00124324
ENSMUSG00000040734	Ppp1r13l	118.342	375.334	1.66521	3.94954e-05	0.00125387
ENSMUSG00000022594	Lynx1	540.772	1581.53	1.54823	3.98912e-05	0.00126492
ENSMUSG00000050315	Synpo2	383.904	1211.05	1.65745	4.01215e-05	0.00127071
ENSMUSG00000006673	Qrich1	1053.81	3198.95	1.60198	4.05334e-05	0.00128222
ENSMUSG00000027184	Caprin1	3350.1	10388.7	1.63274	4.16515e-05	0.00130822
ENSMUSG00000021796	Bmpr1a	1417	4516.13	1.67225	4.20165e-05	0.00131813
ENSMUSG00000025246	Tbl1x	1779.34	5341.94	1.58602	4.21168e-05	0.00131971
ENSMUSG00000032411	Tfdp2	419.851	1237.65	1.55965	4.24548e-05	0.0013256
ENSMUSG00000021038	Vipar	216.834	602.788	1.47506	4.24439e-05	0.0013256
ENSMUSG00000001542	Ell2	659.249	1982.54	1.58845	4.32887e-05	0.00134846
ENSMUSG00000079614	Seh1l	577.688	1860.03	1.68697	4.34719e-05	0.00135258
ENSMUSG00000091119	Ccdc152	45.8179	158.858	1.79375	4.37064e-05	0.00135828
ENSMUSG00000027366	2010106G01Rik	400.082	1374.02	1.78004	4.40913e-05	0.00136704
ENSMUSG00000025790	Slco3a1	104.783	314.883	1.58741	4.43027e-05	0.00137043
ENSMUSG00000005611	Mrvi1	246.92	721.51	1.54698	4.47148e-05	0.00137942
ENSMUSG00000037415	Ranbp10	523.631	1497.1	1.51555	4.51329e-05	0.00138475
ENSMUSG00000090100	Ttbk2	203.622	621.307	1.60941	4.5132e-05	0.00138475
ENSMUSG00000027035	Lass6	578.703	1767.97	1.6112	4.5442e-05	0.00139263
ENSMUSG00000036225	Kctd1	96.4773	295.721	1.61598	4.61916e-05	0.00141397
ENSMUSG00000038459	Fam108c	135.629	423.68	1.64331	4.62607e-05	0.00141436
ENSMUSG00000029377	Ereg	54.5971	191.557	1.81088	4.69032e-05	0.00142915
ENSMUSG00000005043	Sgsh	188.401	541.834	1.52405	4.72656e-05	0.00143689
ENSMUSG00000032340	Neo1	684.781	2048.59	1.58092	4.75211e-05	0.00144012
ENSMUSG00000024286	Ccny	664.999	1971.49	1.56786	4.74756e-05	0.00144012
ENSMUSG00000026970	Rbms1	1711.63	4646.28	1.4407	4.80983e-05	0.00145549
ENSMUSG00000028246	6230409E13Rik	104.425	348.307	1.73789	4.90428e-05	0.00147736
ENSMUSG00000022747	St3gal6	99.7203	299.462	1.58642	4.94667e-05	0.00148844
ENSMUSG00000033885	Pxk	447.562	1285.98	1.52271	4.99749e-05	0.00150202
ENSMUSG00000030766	Arhgap17	263.678	762.855	1.53263	5.00583e-05	0.00150283
ENSMUSG00000048402	Gli2	205.067	629.962	1.61917	5.02101e-05	0.00150568
ENSMUSG00000032883	Acsl3	467.557	1515.37	1.69646	5.07032e-05	0.00151875
ENSMUSG00000030532	Hddc3	58.3269	179.011	1.61782	5.16608e-05	0.00154047
ENSMUSG00000030255	Sspn	679.295	2067.9	1.60605	5.16238e-05	0.00154047
ENSMUSG00000022639	5330426P16Rik	375.791	1236.65	1.71844	5.15983e-05	0.00154047
ENSMUSG00000028854	Slc9a1	441.903	1207.14	1.44979	5.18578e-05	0.00154287
ENSMUSG00000024899	Papss2	151.433	506.928	1.7431	5.21177e-05	0.0015454
ENSMUSG00000032375	Aph1b	102.873	328.989	1.67717	5.23145e-05	0.0015495
ENSMUSG00000006014	Prg4	255.725	1559.92	2.6088	5.27972e-05	0.00156031
ENSMUSG00000042350	1110018G07Rik	445.835	1254.59	1.49263	5.30686e-05	0.00156484
ENSMUSG00000035735	Dagla	91.9162	259.909	1.49962	5.3564e-05	0.0015777
ENSMUSG00000026739	Bmi1	77.1091	256.881	1.73613	5.40334e-05	0.00158976
ENSMUSG00000048271	Rbm33	1343.68	3928.72	1.54787	5.49403e-05	0.00161465
ENSMUSG00000055296	D730040F13Rik	1238.11	3559.75	1.52364	5.62537e-05	0.00164959
ENSMUSG00000038718	Pbx3	119.336	390.731	1.71115	5.63306e-05	0.00165002
ENSMUSG00000090663	Srcap	537.111	1490	1.47202	5.64791e-05	0.00165254
ENSMUSG00000039270	Megf9	931.16	2710.26	1.54133	5.69957e-05	0.0016654
ENSMUSG00000047117	Ankdd1b	16.2078	59.3306	1.87209	5.75352e-05	0.00167789
ENSMUSG00000071072	Ptges3	49.1555	141.053	1.52082	5.80785e-05	0.00169187
ENSMUSG00000024403	Atp6v1g2	14.4194	48.7174	1.75643	5.81649e-05	0.00169253
ENSMUSG00000078786	BC024978	124.499	425.774	1.77395	5.84304e-05	0.00169839
ENSMUSG00000031447	Lamp1	2921.86	8553.5	1.54963	5.86265e-05	0.00170222
ENSMUSG00000026827	Gpd2	1151.75	3213.58	1.48035	5.93721e-05	0.00171823
ENSMUSG00000004105	Angptl2	1341.11	3663.29	1.44972	5.93221e-05	0.00171823
ENSMUSG00000030630	Fah	292.734	780.748	1.41527	5.94794e-05	0.00171945
ENSMUSG00000073565	Prr16	51.1874	180.51	1.81822	6.09153e-05	0.0017515
ENSMUSG00000039952	Dag1	3401.76	9389.22	1.46472	6.08455e-05	0.0017515
ENSMUSG00000022464	Slc38a4	18.3227	82.9428	2.17848	6.10314e-05	0.00175285
ENSMUSG00000022401	Xpnpep3	316.867	923.815	1.54373	6.26769e-05	0.00179428
ENSMUSG00000024529	Lox	30065.7	107633	1.83994	6.3046e-05	0.00180095
ENSMUSG00000052949	Rnf157	43.7815	151.652	1.79237	6.35081e-05	0.00181025
ENSMUSG00000022265	Ank	553.875	1530.21	1.4661	6.41109e-05	0.00182547
ENSMUSG00000034780	B3galt1	218.804	687.917	1.65259	6.50778e-05	0.00184903
ENSMUSG00000001525	Tubb5	2344.28	6954.14	1.56873	6.61955e-05	0.00187476
ENSMUSG00000033306	Lpp	8928.83	26936.2	1.59301	6.61371e-05	0.00187476
ENSMUSG00000069793	Slfn9	68.6927	244.836	1.83359	6.64154e-05	0.00187698
ENSMUSG00000034254	Agpat1	391.511	1055.39	1.43065	6.63672e-05	0.00187698
ENSMUSG00000077450	Rab11b	184.24	579.255	1.65261	6.69199e-05	0.00188922
ENSMUSG00000024065	Ehd3	186.847	580.815	1.63622	6.74506e-05	0.00190218
ENSMUSG00000020721	Helz	1219.87	3483.72	1.5139	6.80208e-05	0.00191419
ENSMUSG00000002778	Kdelr1	608.78	1616.27	1.40868	6.92979e-05	0.00194599
ENSMUSG00000000826	Dnajc5	938.719	2588.11	1.46313	6.96146e-05	0.00194691
ENSMUSG00000027193	Api5	288.878	846.06	1.5503	7.03787e-05	0.00195402
ENSMUSG00000014813	Stc1	1100.99	3407.14	1.62976	7.03606e-05	0.00195402
ENSMUSG00000033906	Zdhhc15	21.3811	86.6083	2.01817	7.01961e-05	0.00195402
ENSMUSG00000039496	Cdnf	144.785	441.44	1.60831	7.07529e-05	0.00196191
ENSMUSG00000022180	Slc7a8	96.3357	296.399	1.6214	7.17997e-05	0.00198471
ENSMUSG00000027827	Kcnab1	102.117	375.571	1.87887	7.25779e-05	0.00200205
ENSMUSG00000042063	Zfp386	485.587	1526.16	1.65211	7.31377e-05	0.00200913
ENSMUSG00000026748	Plxdc2	536.378	1686.81	1.65298	7.30989e-05	0.00200913
ENSMUSG00000021975	Ints9	109.912	327.023	1.57305	7.29983e-05	0.00200913
ENSMUSG00000024050	Wiz	421.901	1142.18	1.43682	7.34425e-05	0.00201333
ENSMUSG00000007415	Gatad1	728.126	1993.37	1.45295	7.34301e-05	0.00201333
ENSMUSG00000002107	Celf2	2149.84	6055.86	1.4941	7.37182e-05	0.0020188
ENSMUSG00000001911	Nfix	6290.62	20992	1.73857	7.4018e-05	0.00202283
ENSMUSG00000021238	Aldh6a1	3063.73	9273.67	1.59785	7.40982e-05	0.00202293
ENSMUSG00000062184	Hs6st2	198.969	687.828	1.7895	7.43752e-05	0.00202632
ENSMUSG00000024548	Setbp1	1360.36	4118.92	1.59828	7.46971e-05	0.00202973
ENSMUSG00000006219	Fblim1	302.469	997.427	1.72142	7.51729e-05	0.00203967
ENSMUSG00000047759	Hs3st3a1	19.0365	72.076	1.92075	7.72533e-05	0.00208757
ENSMUSG00000067928	Zfp760	137.371	413.517	1.58987	7.74873e-05	0.00209176
ENSMUSG00000069204	Zfp748	77.6396	268.051	1.78764	7.77847e-05	0.00209765
ENSMUSG00000053716	Dusp7	184.348	524.863	1.50951	7.9069e-05	0.00212365
ENSMUSG00000032228	Tcf12	1002.29	3014.34	1.58854	8.0598e-05	0.00215598
ENSMUSG00000051098	Mblac2	108.079	327.424	1.59908	8.08639e-05	0.00215873
ENSMUSG00000030254	Rad18	85.0565	246.44	1.53474	8.07967e-05	0.00215873
ENSMUSG00000032217	Rnf111	190.566	556.448	1.54595	8.09672e-05	0.00215932
ENSMUSG00000032261	Sh3bgrl2	67.595	211.667	1.64681	8.12427e-05	0.00216449
ENSMUSG00000025404	R3hdm2	1990	6930.17	1.80013	8.15025e-05	0.00216705
ENSMUSG00000039835	Nhsl1	170.513	537.694	1.6569	8.14577e-05	0.00216705
ENSMUSG00000036570	Fxyd1	135.06	385.083	1.51157	8.24789e-05	0.00218862
ENSMUSG00000052155	Acvr2a	1111.07	3178.95	1.5166	8.32139e-05	0.00220371
ENSMUSG00000053897	Slc39a8	58.2661	190.789	1.71125	8.36944e-05	0.00221423
ENSMUSG00000038346	Zfp384	112.065	310.913	1.47218	8.47936e-05	0.00223217
ENSMUSG00000025085	Ablim1	550.905	1496.38	1.4416	8.55104e-05	0.00224465
ENSMUSG00000061544	Zfp229	161.25	463.916	1.52456	8.58045e-05	0.00224875
ENSMUSG00000003352	Cacnb3	196.621	523.524	1.41284	8.64129e-05	0.00225022
ENSMUSG00000051344	Plekhm3	331.11	923.321	1.47952	8.63649e-05	0.00225022
ENSMUSG00000022754	Tmem45a	399.869	1296.29	1.69679	8.62204e-05	0.00225022
ENSMUSG00000027784	Ppm1l	222.189	639.032	1.5241	8.77075e-05	0.00227722
ENSMUSG00000030095	Tmem43	505.969	1461.29	1.53012	8.9512e-05	0.00232179
ENSMUSG00000041797	Abca9	232.1	696.504	1.58538	8.96419e-05	0.00232289
ENSMUSG00000045268	Zfp691	91.2245	243.209	1.4147	9.01875e-05	0.00233015
ENSMUSG00000001665	Gstt3	38.6253	126.511	1.71165	9.12121e-05	0.00233618
ENSMUSG00000049502	Dtx3l	676.622	2002.73	1.56555	9.12096e-05	0.00233618
ENSMUSG00000018160	Med1	1414.35	3940.92	1.47839	9.11762e-05	0.00233618
ENSMUSG00000058318	Phf21a	765.609	2121.37	1.47032	9.10512e-05	0.00233618
ENSMUSG00000038866	Zcchc2	605.865	1668.31	1.46132	9.25351e-05	0.00236094
ENSMUSG00000038535	Zfp280d	226.957	687.782	1.59953	9.28506e-05	0.00236671
ENSMUSG00000037355	4933407H18Rik	549.746	1511.84	1.45947	9.34526e-05	0.00237748
ENSMUSG00000041040	Fam117b	837.996	2299.91	1.45656	9.37843e-05	0.00238363
ENSMUSG00000040021	Lats1	1469.05	4084.76	1.47537	9.50816e-05	0.00240737
ENSMUSG00000050295	Foxc1	808.991	2134.73	1.39986	9.61262e-05	0.00242687
ENSMUSG00000024962	Vegfb	455.403	1330.55	1.54681	9.60894e-05	0.00242687
ENSMUSG00000006586	Runx1t1	472.511	1382.37	1.54873	9.59612e-05	0.00242687
ENSMUSG00000049507	4930429B21Rik	6.70112	38.631	2.52729	9.74876e-05	0.00245422
ENSMUSG00000055150	Zfp78	32.1283	112.482	1.80778	9.77968e-05	0.00245734
ENSMUSG00000041058	Wwp1	521.45	1621.22	1.63648	9.80903e-05	0.00246005
ENSMUSG00000061436	Hipk2	3506.14	13040.8	1.89508	9.87062e-05	0.00246849
ENSMUSG00000005621	Zfp592	760.158	2019.75	1.40981	9.87062e-05	0.00246849
ENSMUSG00000039470	Zdhhc2	25.0626	80.6298	1.68578	9.85588e-05	0.00246849
ENSMUSG00000023882	Zfp54	31.844	131.991	2.05135	9.93186e-05	0.00247913
ENSMUSG00000029776	Hibadh	355.522	984.189	1.469	9.96047e-05	0.00248393
ENSMUSG00000043154	Ppp2r3a	509.804	1428.43	1.48641	0.000100151	0.00249287
ENSMUSG00000067219	Nipal1	28.6455	104.058	1.861	0.000102223	0.00253493
ENSMUSG00000017764	Zswim1	53.9148	157.327	1.54501	0.000103805	0.00256215
ENSMUSG00000035258	Abi3bp	164.866	715.075	2.1168	0.00010491	0.0025801
ENSMUSG00000021047	Nova1	190.393	538.572	1.50016	0.000106	0.0025994
ENSMUSG00000050192	Eif5a2	111.522	364.202	1.70741	0.00010627	0.0026012
ENSMUSG00000027651	Rprd1b	363.984	1074.64	1.5619	0.00010658	0.00260639
ENSMUSG00000033209	Ttc28	1340.87	3542.25	1.4015	0.000106968	0.00260992
ENSMUSG00000050908	Fam18a	35.4286	112.495	1.66687	0.000106878	0.00260992
ENSMUSG00000005774	Rfx5	128.338	372.137	1.53589	0.000107442	0.00261782
ENSMUSG00000027775	Mfsd1	340.785	1041.01	1.61106	0.000108403	0.00263781
ENSMUSG00000079588	Tmem182	76.1708	273.189	1.84259	0.000108796	0.00264351
ENSMUSG00000052144	Ppp4r2	434.188	1216.84	1.48675	0.000109986	0.00266268
ENSMUSG00000044522	A730020M07Rik	12.713	62.0236	2.28651	0.000109797	0.00266268
ENSMUSG00000063358	Mapk1	1158.88	3191.88	1.46168	0.000111459	0.00268605
ENSMUSG00000072847	A530017D24Rik	62.2135	213.649	1.77994	0.000112497	0.00270125
ENSMUSG00000038384	Setd1b	1469.69	4214.75	1.51993	0.000112417	0.00270125
ENSMUSG00000028886	Eya3	386.973	1061.77	1.45617	0.000112192	0.00270125
ENSMUSG00000004328	Hif3a	150.662	437.246	1.53713	0.00011363	0.00271862
ENSMUSG00000027263	Tubgcp4	151.825	418.568	1.46306	0.000115129	0.00275076
ENSMUSG00000048240	Gng7	94.9825	268.541	1.49941	0.000115858	0.00276443
ENSMUSG00000056260	4933421E11Rik	332.135	980.739	1.5621	0.000116009	0.00276555
ENSMUSG00000047409	Ctdspl	363.125	1014.8	1.48266	0.000117026	0.00278479
ENSMUSG00000039168	Dap	1025.9	2825.09	1.4614	0.000117375	0.00279057
ENSMUSG00000044952	Kctd21	121.653	376.548	1.63007	0.00012016	0.00284912
ENSMUSG00000036339	6720456H20Rik	295.274	855.426	1.53459	0.000121784	0.00287989
ENSMUSG00000015653	Steap2	678.322	1887.43	1.47638	0.000121976	0.00288188
ENSMUSG00000049521	Cdc42ep1	399.724	1012.17	1.34037	0.000122101	0.00288226
ENSMUSG00000033075	Senp1	135.174	375.519	1.47406	0.000122406	0.00288277
ENSMUSG00000042834	D0H4S114	143.615	586.648	2.03029	0.000122338	0.00288277
ENSMUSG00000008575	Nfib	2961.83	7821.95	1.40104	0.000122575	0.00288318
ENSMUSG00000001506	Col1a1	55713.1	148017	1.40967	0.000125126	0.00293017
ENSMUSG00000055254	Ntrk2	423.181	1227.33	1.53618	0.000125936	0.00294156
ENSMUSG00000073910	Mob3b	93.4305	278.32	1.57478	0.0001265	0.00295193
ENSMUSG00000037735	2810032G03Rik	17.2124	57.9934	1.75244	0.000127442	0.00296627
ENSMUSG00000028106	Rprd2	972.32	2643.33	1.44285	0.000127811	0.00296685
ENSMUSG00000004317	Clcn5	286.592	837.918	1.54781	0.000129285	0.00299058
ENSMUSG00000028926	Cdk14	858.032	2403.77	1.48619	0.000130131	0.00300753
ENSMUSG00000024098	Twsg1	697.982	1906.62	1.44975	0.000131071	0.00302399
ENSMUSG00000020493	Prr11	20.9036	85.6393	2.03452	0.000133344	0.00307376
ENSMUSG00000023991	Foxp4	254.752	672.703	1.40088	0.000135463	0.00310908
ENSMUSG00000002028	Mll1	2474.49	6241.81	1.33483	0.000136392	0.00312229
ENSMUSG00000049115	Agtr1a	79.1104	303.886	1.94159	0.000138446	0.00316658
ENSMUSG00000027808	Serp1	1338.17	3807.55	1.5086	0.000138835	0.00317
ENSMUSG00000018412	1700081L11Rik	871.476	2425.92	1.477	0.000139636	0.00318007
ENSMUSG00000075054	1600012F09Rik	43.9786	145.951	1.73061	0.000139515	0.00318007
ENSMUSG00000062937	Mtap	230.588	679.215	1.55855	0.000140732	0.00319553
ENSMUSG00000031309	Rps6ka3	1504.49	4292.4	1.51251	0.000141475	0.00320819
ENSMUSG00000055480	Zfp458	40.9092	232.785	2.5085	0.000141914	0.00321159
ENSMUSG00000061079	Zfp143	119.301	375.551	1.6544	0.000141815	0.00321159
ENSMUSG00000033272	Slc35a4	59.9578	190.833	1.67029	0.000142366	0.00321654
ENSMUSG00000026384	Ptpn4	537.005	1558.17	1.53685	0.000142624	0.00321772
ENSMUSG00000022637	Cblb	1280.81	3474.33	1.43968	0.000143723	0.00323895
ENSMUSG00000001119	Col6a1	15017.2	39447.2	1.39331	0.000144699	0.00325069
ENSMUSG00000021130	Galntl1	124.434	572.242	2.20125	0.000149711	0.00334346
ENSMUSG00000040929	Rfx3	120.687	344.288	1.51235	0.000150108	0.00334509
ENSMUSG00000026159	Agfg1	359.133	981.907	1.45107	0.00015081	0.0033567
ENSMUSG00000022634	Yaf2	260.459	705.275	1.43713	0.000151795	0.00337295
ENSMUSG00000053134	Supt7l	244.91	691.424	1.49732	0.000151697	0.00337295
ENSMUSG00000040943	Tet2	780.291	2123.7	1.44449	0.000152726	0.0033908
ENSMUSG00000019927	Ube2d1	170.693	749.665	2.13484	0.000154522	0.00342493
ENSMUSG00000066043	Phactr4	373.353	1069.83	1.51877	0.00015635	0.0034585
ENSMUSG00000086158	Gm5918	22.4699	97.1088	2.11161	0.000156748	0.0034627
ENSMUSG00000026457	Adipor1	1505.13	3805.11	1.33804	0.000158596	0.00349996
ENSMUSG00000025144	Stra13	96.964	248.678	1.35876	0.000159628	0.00350877
ENSMUSG00000057880	Abat	90.1593	262.497	1.54175	0.000160078	0.00350993
ENSMUSG00000030653	Pde2a	206.36	561.879	1.4451	0.000159948	0.00350993
ENSMUSG00000046318	Ccbe1	148.911	466.476	1.64735	0.000159932	0.00350993
ENSMUSG00000030286	Tmem111	437.141	1147.45	1.39226	0.000161142	0.00352452
ENSMUSG00000087574	C030037D09Rik	26.5688	78.5229	1.56338	0.000161369	0.00352656
ENSMUSG00000047205	Dusp18	310.117	814.612	1.3933	0.000161668	0.00353019
ENSMUSG00000010051	Hyal1	81.1301	245.493	1.59737	0.000164737	0.0035913
ENSMUSG00000048170	Mcmbp	334.475	896.427	1.42229	0.00016492	0.00359233
ENSMUSG00000022983	Scaf4	1011.86	2563.05	1.34086	0.000165674	0.0036058
ENSMUSG00000023169	Slc38a1	109.361	334.239	1.61178	0.000168127	0.00365617
ENSMUSG00000054555	Adam12	1128.22	2882.26	1.35315	0.000169387	0.00368056
ENSMUSG00000039153	Runx2	209.99	615.905	1.55239	0.000169976	0.00369034
ENSMUSG00000053965	Pde5a	339.698	958.206	1.49608	0.000171188	0.00370149
ENSMUSG00000032012	Pvrl1	298.565	843.823	1.49889	0.00017106	0.00370149
ENSMUSG00000043391	2510009E07Rik	567.152	1547.57	1.4482	0.000170853	0.00370149
ENSMUSG00000019809	Pex3	136.694	364.129	1.4135	0.000171599	0.00370434
ENSMUSG00000021133	4933426M11Rik	1371.64	3632.72	1.40514	0.000172968	0.00372479
ENSMUSG00000009418	Nav1	903.522	2455.35	1.4423	0.000172838	0.00372479
ENSMUSG00000025092	Hspa12a	406.304	1184.91	1.54414	0.000176884	0.00379986
ENSMUSG00000063895	Nupl1	199.8	587.128	1.55512	0.000177266	0.00380193
ENSMUSG00000035441	Myo1d	525.229	1463.82	1.47872	0.000181114	0.00388128
ENSMUSG00000021281	Tnfaip2	796.379	1972.65	1.30861	0.000182868	0.00391571
ENSMUSG00000010721	Lmbr1	303.464	910.567	1.58524	0.000187046	0.00399549
ENSMUSG00000030306	Tmtc1	491.434	1409.73	1.52036	0.000188513	0.00401388
ENSMUSG00000026749	Nek6	542.217	1500.8	1.46878	0.000188387	0.00401388
ENSMUSG00000067336	Bmpr2	1388.56	3848.12	1.47056	0.000189221	0.00402574
ENSMUSG00000030770	Parva	2671.3	7321.93	1.45468	0.000190023	0.00403783
ENSMUSG00000048833	Slc39a9	477.413	1245.31	1.38319	0.000190858	0.0040508
ENSMUSG00000034165	Ccnd3	108.249	356.441	1.71931	0.00019251	0.00407608
ENSMUSG00000023892	Zfp51	78.5524	267.15	1.76592	0.000192677	0.00407635
ENSMUSG00000084808	9430091E24Rik	89.5695	243.037	1.4401	0.000193296	0.00408619
ENSMUSG00000024085	Man2a1	2746.77	7705.34	1.48812	0.000193648	0.00409037
ENSMUSG00000057554	Lgals8	399.284	1128.61	1.49906	0.000195548	0.00411738
ENSMUSG00000045679	Pqlc3	183.481	618.086	1.75218	0.000196881	0.00414216
ENSMUSG00000040270	Bach2	72.6984	221.229	1.60555	0.000197508	0.00415204
ENSMUSG00000051034	Zfp11	84.3784	249.761	1.56561	0.000200015	0.00419147
ENSMUSG00000018909	Arrb1	604.51	1596.41	1.40099	0.000203288	0.00424996
ENSMUSG00000029338	Antxr2	557.444	1637.68	1.55476	0.000204508	0.00427211
ENSMUSG00000031145	Prickle3	46.9522	126.862	1.43399	0.000205996	0.00429642
ENSMUSG00000030337	Vamp1	128.613	355.289	1.46596	0.000209171	0.00435922
ENSMUSG00000041112	Elmo1	87.6125	264.844	1.59594	0.000211538	0.00440162
ENSMUSG00000035547	Capn5	121.895	336.624	1.46549	0.00021263	0.00441941
ENSMUSG00000084319	Tpt1-ps3	33.1466	397.54	3.58417	0.000214777	0.00444113
ENSMUSG00000062373	Tmem65	645.221	1750.67	1.44004	0.000217151	0.00447277
ENSMUSG00000015944	Gatsl2	412.691	1104.5	1.42026	0.000219526	0.00451468
ENSMUSG00000034800	Zfp661	51.9523	150.381	1.53336	0.000219423	0.00451468
ENSMUSG00000000266	Mid2	426.41	1210	1.50469	0.000219925	0.00451937
ENSMUSG00000069895	Atxn1l	723.679	1874.83	1.37334	0.000224021	0.00458931
ENSMUSG00000027820	Mme	118.832	371.466	1.64431	0.000224199	0.00458942
ENSMUSG00000025068	Gsto1	476.664	1076.14	1.17482	0.000224388	0.00458973
ENSMUSG00000029840	Mtpn	1732.25	5149.26	1.57172	0.000228079	0.00462951
ENSMUSG00000020448	Rnf185	289.342	728.318	1.33179	0.000227957	0.00462951
ENSMUSG00000037138	Aff3	140.205	395.156	1.49489	0.00022768	0.00462951
ENSMUSG00000059921	Unc5c	46.5408	152.215	1.70954	0.00022764	0.00462951
ENSMUSG00000030527	Crtc3	425.082	1045.07	1.29779	0.000227576	0.00462951
ENSMUSG00000027130	Slc12a6	646.298	1709.27	1.4031	0.000228904	0.00464271
ENSMUSG00000067931	Zfp948	120.154	340.883	1.50439	0.000229292	0.00464702
ENSMUSG00000047696	Ccdc144b	47.6775	153.98	1.69136	0.000231307	0.00468071
ENSMUSG00000032329	Hmg20a	528.294	1347.19	1.35054	0.000232294	0.0046935
ENSMUSG00000076435	Acsf2	43.462	115.779	1.41354	0.000234237	0.00472556
ENSMUSG00000027708	Dcun1d1	100.867	286.642	1.5068	0.000234449	0.00472624
ENSMUSG00000005686	Ampd3	270.328	699.226	1.37105	0.000235109	0.00473235
ENSMUSG00000048490	Nrip1	4400.05	11127.1	1.33848	0.000235018	0.00473235
ENSMUSG00000035847	Ids	601.516	1844.06	1.61621	0.000236528	0.00475717
ENSMUSG00000018293	Pfn1	718.055	1812.46	1.33578	0.000236892	0.0047574
ENSMUSG00000001847	Rac1	440.411	1153.46	1.38905	0.000238451	0.00478148
ENSMUSG00000047146	Tet1	73.5887	211.521	1.52325	0.000244157	0.00487376
ENSMUSG00000014077	1500003O03Rik	339.843	849.338	1.32147	0.000249628	0.00496057
ENSMUSG00000022656	Pvrl3	237.986	670.807	1.49502	0.000250282	0.00496982
ENSMUSG00000037217	Syn1	30.8465	104.42	1.75922	0.000254573	0.00503993
ENSMUSG00000032470	Mras	186.513	524.848	1.49262	0.000254044	0.00503993
ENSMUSG00000026096	Osgepl1	115.904	345.071	1.57396	0.000257977	0.00509211
ENSMUSG00000039747	Orai2	29.2182	92.8336	1.66778	0.000259538	0.00510772
ENSMUSG00000055447	Cd47	966.353	2644.19	1.4522	0.000259516	0.00510772
ENSMUSG00000024639	Gnaq	1078.55	2836.12	1.39483	0.000259405	0.00510772
ENSMUSG00000074643	Cpne1	576.207	1579.25	1.45458	0.000261182	0.00512672
ENSMUSG00000040865	Ino80d	1138.65	2985.08	1.39045	0.00026237	0.00513297
ENSMUSG00000022967	Ifnar1	586.794	1545.9	1.39752	0.000263677	0.00514714
ENSMUSG00000040596	Pogk	379.858	956.396	1.33215	0.000263487	0.00514714
ENSMUSG00000074598	Ufm1	18.8738	68.8337	1.86673	0.000265744	0.00517985
ENSMUSG00000021876	Rnase4	1532.63	4113.59	1.42439	0.00026972	0.00524964
ENSMUSG00000071984	Fndc1	290.423	1045.53	1.84801	0.000273083	0.00530342
ENSMUSG00000062980	A430107O13Rik	2405.89	6801.96	1.49938	0.000273011	0.00530342
ENSMUSG00000038446	Cdc40	377.043	1028.57	1.44784	0.00027275	0.00530342
ENSMUSG00000022150	Dab2	468.786	1741.5	1.89333	0.000274767	0.00533221
ENSMUSG00000066150	Slc31a1	377.776	1030.17	1.44728	0.000276687	0.00535379
ENSMUSG00000027737	Slc7a11	47.2208	164.003	1.79623	0.000276585	0.00535379
ENSMUSG00000061451	Tmem151a	17.279	50.6444	1.55139	0.000276359	0.00535379
ENSMUSG00000020541	Tom1l1	128.127	382.84	1.57917	0.000278346	0.00537803
ENSMUSG00000009035	Tmem184b	726.75	1823.87	1.32747	0.000280971	0.00542086
ENSMUSG00000031357	Syap1	1116.51	2948.89	1.40117	0.000280769	0.00542086
ENSMUSG00000050896	Rtn4rl2	72.6888	178.946	1.29972	0.000281237	0.00542205
ENSMUSG00000045763	Basp1	713.526	1833.9	1.36188	0.000281868	0.00543026
ENSMUSG00000017421	Zfp207	843.566	2521.27	1.57958	0.000285067	0.00547598
ENSMUSG00000037112	Sik2	2463.66	5889.04	1.25723	0.000284888	0.00547598
ENSMUSG00000033147	Slc22a15	41.3942	129.066	1.64061	0.000285863	0.00548331
ENSMUSG00000048332	Lhfp	1413.25	3915.06	1.47002	0.000286524	0.00548408
ENSMUSG00000053199	Arhgap20	692.697	1926.84	1.47594	0.000286371	0.00548408
ENSMUSG00000029178	Klf3	757.759	1954.39	1.36691	0.000288369	0.00551144
ENSMUSG00000079334	Nat6	113.122	323.725	1.51689	0.000288192	0.00551144
ENSMUSG00000042508	Dmtf1	412.424	1104.69	1.42144	0.000289292	0.00552353
ENSMUSG00000018476	Kdm6b	2299.03	9982.65	2.1184	0.000291112	0.00554788
ENSMUSG00000022472	Pppde2	213.02	547.496	1.36186	0.000294786	0.00561385
ENSMUSG00000070407	Hs3st3b1	85.5753	241.338	1.49579	0.000299309	0.00569409
ENSMUSG00000030199	Etv6	459.739	1247.2	1.43981	0.000300932	0.00571447
ENSMUSG00000036898	Zfp157	116.383	314.249	1.43303	0.000304784	0.00575465
ENSMUSG00000017776	Crk	1471.18	3701.23	1.33103	0.000305455	0.00576321
ENSMUSG00000020300	Cpeb4	1532.41	3989.77	1.38051	0.000306489	0.00577833
ENSMUSG00000033730	Egr3	148.913	441.175	1.56688	0.000306977	0.00577936
ENSMUSG00000039239	Tgfb2	204.009	570.175	1.48277	0.000308834	0.00579807
ENSMUSG00000049624	Slc17a5	100.063	274.084	1.45371	0.000308764	0.00579807
ENSMUSG00000023067	Cdkn1a	1580.59	3982.1	1.33307	0.000312683	0.00585788
ENSMUSG00000036902	Neto2	23.0485	78.3253	1.7648	0.000314338	0.00588059
ENSMUSG00000033352	Map2k4	726.809	2053.41	1.49837	0.00031862	0.00594392
ENSMUSG00000016494	Cd34	32.3263	163.452	2.33809	0.000318853	0.00594407
ENSMUSG00000031875	Cmtm3	238.915	648.509	1.44063	0.000322564	0.00600059
ENSMUSG00000071415	Rpl23	131.325	377.051	1.52162	0.000324954	0.00602873
ENSMUSG00000031202	Rab39b	8.96421	41.5663	2.21317	0.000328246	0.00606034
ENSMUSG00000006373	Pgrmc1	1586.03	4293.17	1.43662	0.000327849	0.00606034
ENSMUSG00000062743	Zfp677	62.8896	262.227	2.05992	0.000329804	0.00607624
ENSMUSG00000055963	Gm11818	39.4585	130.345	1.72393	0.000330838	0.00608196
ENSMUSG00000062014	Gmfb	979.279	2624.71	1.42236	0.000330824	0.00608196
ENSMUSG00000033849	B3galt2	936.934	2550.81	1.44494	0.000330731	0.00608196
ENSMUSG00000030782	Tgfb1i1	465.684	1288.87	1.46868	0.000332095	0.0060924
ENSMUSG00000027519	Rab22a	788.074	1999.24	1.34305	0.000331969	0.0060924
ENSMUSG00000020648	Dus4l	38.5599	135.291	1.8109	0.00033336	0.00611138
ENSMUSG00000035246	Pcyt1b	34.2635	115.501	1.75317	0.000334382	0.00612165
ENSMUSG00000022125	Cln5	236.886	680.424	1.52224	0.000334279	0.00612165
ENSMUSG00000016496	Cd274	89.3506	234.254	1.39052	0.000335276	0.00612532
ENSMUSG00000030780	BC017158	142.506	377.037	1.40368	0.000336067	0.00613553
ENSMUSG00000051890	Klhdc1	55.7549	167.112	1.58365	0.000338671	0.00617883
ENSMUSG00000083767	Gm11405	23.0657	76.8215	1.73576	0.00033973	0.00619388
ENSMUSG00000054715	Zscan22	60.8034	167.453	1.46154	0.00034203	0.00621443
ENSMUSG00000014959	Gorasp2	595.113	2008.97	1.75522	0.00034486	0.00625728
ENSMUSG00000054452	Aes	1194.92	2953.09	1.30531	0.000346639	0.00628096
ENSMUSG00000045767	B230219D22Rik	772.768	1995.73	1.36881	0.000347514	0.00629044
ENSMUSG00000021614	Vcan	8089.46	24145.6	1.57764	0.000348397	0.0062956
ENSMUSG00000019779	Frk	67.1788	198.859	1.56567	0.000349099	0.00630399
ENSMUSG00000036698	Eif2c2	1375.01	3496.62	1.34652	0.000350639	0.0063275
ENSMUSG00000024671	Ms4a14	8.9631	39.8488	2.15247	0.000351189	0.00633312
ENSMUSG00000028518	Prkaa2	196.644	495.258	1.33259	0.000351682	0.00633769
ENSMUSG00000001018	Snapin	289.598	883.673	1.60946	0.000353109	0.00635045
ENSMUSG00000037486	Asxl2	786.688	2027.3	1.36569	0.000352984	0.00635045
ENSMUSG00000024982	Zdhhc6	77.3776	209.456	1.43666	0.000355175	0.00636171
ENSMUSG00000066152	Slc31a2	181.638	508.607	1.48548	0.000356414	0.00637459
ENSMUSG00000026482	Rgl1	905.522	2595.7	1.5193	0.000357662	0.00637611
ENSMUSG00000093631	Eif2c2	47.8748	150.546	1.65286	0.000357445	0.00637611
ENSMUSG00000032024	9030425E11Rik	744.609	1943.76	1.3843	0.000357377	0.00637611
ENSMUSG00000028868	Wasf2	2124.35	5239.1	1.30229	0.000358786	0.00638755
ENSMUSG00000039234	Sec24d	771.505	2091.13	1.43854	0.000360351	0.0064111
ENSMUSG00000055745	Ldoc1l	86.9381	211.568	1.28306	0.000361097	0.00642006
ENSMUSG00000036098	Gm98	55.1904	147.812	1.42127	0.000363992	0.00646287
ENSMUSG00000031600	Vps37a	560.763	1454.61	1.37517	0.000367785	0.00652148
ENSMUSG00000048142	Nat8l	496.277	1105.58	1.15559	0.000368284	0.0065216
ENSMUSG00000031955	Bcar1	392.446	970.54	1.30629	0.000368898	0.00652811
ENSMUSG00000024912	Fosl1	14.7812	54.5574	1.88401	0.000369828	0.0065402
ENSMUSG00000020427	Igfbp3	5946.54	14806.2	1.31608	0.000371349	0.00656273
ENSMUSG00000019558	Slc6a8	454.078	1132.43	1.3184	0.000371632	0.00656335
ENSMUSG00000021127	Zfp36l1	518.863	3166.74	2.60957	0.000372697	0.00657779
ENSMUSG00000003575	Crtc1	162.209	422.27	1.38031	0.000373222	0.00658266
ENSMUSG00000045962	Wnk1	6017.75	15541.5	1.36883	0.000374663	0.00660368
ENSMUSG00000040022	Rab11fip2	577.715	1473.75	1.35106	0.000375827	0.00661979
ENSMUSG00000025314	Ptprj	131.556	364.859	1.47166	0.000376212	0.00662217
ENSMUSG00000021356	Irf4	436.384	1031.12	1.24054	0.000382849	0.0067256
ENSMUSG00000020166	Cnot2	432.237	1167.04	1.43296	0.000384468	0.00674958
ENSMUSG00000019929	Dcn	1783.86	6575.09	1.88201	0.000389496	0.00683332
ENSMUSG00000021390	Ogn	1138.48	5351.97	2.23296	0.000392358	0.00687443
ENSMUSG00000045691	Thtpa	171.56	420.191	1.29233	0.00039336	0.00688744
ENSMUSG00000020635	Fkbp1b	4.54693	23.1111	2.34562	0.000394753	0.00690726
ENSMUSG00000000876	Pxmp4	325.72	863.746	1.40697	0.000395432	0.00691459
ENSMUSG00000046876	Atxn1	1011.17	2572.62	1.34722	0.000396539	0.00692025
ENSMUSG00000073530	Pappa2	225.636	635.234	1.49329	0.000396132	0.00692025
ENSMUSG00000026577	Blzf1	316.334	825.828	1.38439	0.000398829	0.00695106
ENSMUSG00000020102	Slc16a7	48.6374	158.517	1.7045	0.00040914	0.00710274
ENSMUSG00000037568	Vash2	13.8542	46.775	1.75541	0.000408986	0.00710274
ENSMUSG00000032018	Sc5d	1005.88	2741.99	1.44677	0.000411966	0.00713312
ENSMUSG00000063550	Nup98	827.549	2119.35	1.3567	0.000411697	0.00713312
ENSMUSG00000019841	Rev3l	1180.71	3070.22	1.37869	0.000414116	0.00716566
ENSMUSG00000037513	Samd4b	932.809	2413.12	1.37124	0.000415562	0.007186
ENSMUSG00000021624	Cd180	17.2453	65.8597	1.93319	0.00041837	0.00722983
ENSMUSG00000035934	Pknox2	252.66	664.542	1.39516	0.000419587	0.00724292
ENSMUSG00000041444	Arhgap32	561.345	1399.91	1.31838	0.000422319	0.0072791
ENSMUSG00000036078	Sigmar1	471.287	1202.89	1.35183	0.000427482	0.00735852
ENSMUSG00000017466	Timp2	5103.56	13395.4	1.39216	0.000429489	0.00736915
ENSMUSG00000025868	Higd2a	154.988	498.919	1.68665	0.000431724	0.00739542
ENSMUSG00000030956	Fam53b	509.566	1200.3	1.23605	0.000431425	0.00739542
ENSMUSG00000033763	Mtss1l	643.902	1626.33	1.33671	0.000435927	0.00745548
ENSMUSG00000047996	Prrg1	215.289	572.155	1.41013	0.000438487	0.00748478
ENSMUSG00000033685	Ucp2	160.953	443.833	1.46338	0.000439169	0.00748678
ENSMUSG00000089659	Gm3470	16.8101	133.999	2.99482	0.000441873	0.00751837
ENSMUSG00000034361	Cpne2	220.676	555.913	1.33293	0.000441765	0.00751837
ENSMUSG00000059832	Kprp	4.31813	27.7543	2.68423	0.000447409	0.0076028
ENSMUSG00000039841	Zfp800	308.365	825.961	1.42143	0.000448303	0.00761311
ENSMUSG00000002981	Clptm1	835.544	2069.48	1.30848	0.000450416	0.0076217
ENSMUSG00000071266	Zfp946	69.2864	199.781	1.52777	0.000449962	0.0076217
ENSMUSG00000055900	Tmem69	98.5472	286.99	1.54211	0.00044995	0.0076217
ENSMUSG00000074165	Zfp788	67.0139	185.759	1.4709	0.000449832	0.0076217
ENSMUSG00000036026	Tmem63b	207.951	471.649	1.18147	0.000452382	0.00763348
ENSMUSG00000021111	Papola	779.038	2049.63	1.3956	0.000453513	0.00764769
ENSMUSG00000024534	Sncaip	143.591	400.568	1.48008	0.000455506	0.00767154
ENSMUSG00000024589	Nedd4l	263.781	708.875	1.42619	0.000456882	0.00768359
ENSMUSG00000046818	Ddit4l	45.0315	166.384	1.88551	0.000463609	0.00777836
ENSMUSG00000028690	Mmachc	179.23	490.386	1.45211	0.000464598	0.00779002
ENSMUSG00000026872	Zeb2	9543.35	25150.7	1.39803	0.000473132	0.0079081
ENSMUSG00000074212	Dnajb14	602.331	1594.86	1.4048	0.000475907	0.00794948
ENSMUSG00000056014	A430033K04Rik	105.804	278.978	1.39875	0.000478922	0.00798977
ENSMUSG00000028096	Gpr89	125.141	331.753	1.40656	0.000481849	0.0080285
ENSMUSG00000011877	Git1	490.556	1160.03	1.24167	0.000485504	0.00807924
ENSMUSG00000075585	6330403L08Rik	77.1401	201.285	1.38368	0.00048913	0.00811411
ENSMUSG00000045867	Cradd	73.5216	199.069	1.43703	0.000488249	0.00811411
ENSMUSG00000048728	Zfp454	21.4811	66.3859	1.62781	0.000491398	0.00814663
ENSMUSG00000037621	Atoh8	402.261	983.625	1.28998	0.000494925	0.00817953
ENSMUSG00000063952	Brpf3	724.71	1662.76	1.19811	0.000494816	0.00817953
ENSMUSG00000049327	Setd8	298.451	724.47	1.27943	0.000494729	0.00817953
ENSMUSG00000040018	Cox15	346.178	864.543	1.32042	0.000500126	0.00822957
ENSMUSG00000035212	Leprot	98.8771	280.784	1.50575	0.000500045	0.00822957
ENSMUSG00000026878	Rab14	934.096	2622.74	1.48943	0.000500478	0.00823026
ENSMUSG00000032420	Nt5e	198.169	505.157	1.35	0.000501193	0.0082369
ENSMUSG00000013033	Lphn1	593.68	1455.68	1.29394	0.000501643	0.00823919
ENSMUSG00000038023	Atp6v0a2	654.319	1526.21	1.22188	0.000505572	0.00828832
ENSMUSG00000062944	9130023H24Rik	62.7945	179.107	1.51211	0.000513384	0.00839044
ENSMUSG00000043671	Dpy19l3	146.86	383.483	1.38472	0.000513249	0.00839044
ENSMUSG00000024206	Rfx2	23.0528	64.849	1.49214	0.000514721	0.00839677
ENSMUSG00000021846	Peli2	1635.7	4093.26	1.32334	0.000514678	0.00839677
ENSMUSG00000044715	4933433P14Rik	100.474	283.341	1.49572	0.000515467	0.00839859
ENSMUSG00000040037	Negr1	70.0015	185.843	1.40863	0.000515318	0.00839859
ENSMUSG00000020251	Glt8d2	26.6346	86.3942	1.69763	0.000520434	0.00847385
ENSMUSG00000067929	Gm10226	1.26619	16.3025	3.68653	0.000530273	0.00860282
ENSMUSG00000074482	Gm16589	144.398	403.485	1.48247	0.000535495	0.00867161
ENSMUSG00000020431	Adcy1	456.682	1114.6	1.28726	0.000539842	0.0087207
ENSMUSG00000026547	Tagln2	366.264	875.87	1.25783	0.000542466	0.00875243
ENSMUSG00000020027	Socs2	164.811	422.102	1.35678	0.00054237	0.00875243
ENSMUSG00000059713	Rcan3	173.857	446.818	1.36179	0.000542859	0.00875343
ENSMUSG00000034850	Tmem127	1175.54	2937.92	1.32148	0.000546477	0.00879573
ENSMUSG00000041329	Atp1b2	26.2657	120.977	2.20348	0.000548695	0.00882072
ENSMUSG00000023845	Lnpep	2699.77	7154.62	1.40604	0.000549811	0.00882795
ENSMUSG00000033389	Arhgap44	46.7543	112.89	1.27175	0.000552653	0.00886284
ENSMUSG00000063015	Ccni	187.966	506.409	1.42983	0.000555097	0.00889129
ENSMUSG00000025780	Itih5	1648.47	3972.82	1.26903	0.00055546	0.00889172
ENSMUSG00000069743	Zfp820	47.5729	159.243	1.74302	0.000559712	0.00893281
ENSMUSG00000050029	Rap2c	341.541	917.341	1.4254	0.000561416	0.00894923
ENSMUSG00000047821	Trim16	165.12	507.609	1.6202	0.000563901	0.00898344
ENSMUSG00000047466	8030462N17Rik	258.404	638.219	1.30442	0.000565659	0.00900603
ENSMUSG00000070526	Peg12	11.0112	43.5965	1.98524	0.000567228	0.00901478
ENSMUSG00000038172	Ttc39b	504.709	1361.28	1.43145	0.00056718	0.00901478
ENSMUSG00000052974	Cyp2f2	16.3802	56.7297	1.79215	0.000572352	0.00908532
ENSMUSG00000001986	Gria3	523.619	1366.77	1.38418	0.000577632	0.00914723
ENSMUSG00000023022	Lima1	2965.56	7508.05	1.34013	0.000580628	0.00917822
ENSMUSG00000025207	Sema4g	44.5396	123.441	1.47066	0.000585303	0.00924109
ENSMUSG00000028412	Slc44a1	939.32	2519.28	1.42332	0.000587377	0.0092573
ENSMUSG00000037072	2020-09-15	1238.95	3276.65	1.4031	0.000588032	0.00926212
ENSMUSG00000030760	Acer3	127.943	334.921	1.38832	0.000590322	0.00929266
ENSMUSG00000027498	Cstf1	155.254	397.426	1.35605	0.000591747	0.00930404
ENSMUSG00000078584	AU022252	326.89	797.476	1.28664	0.000595438	0.00935653
ENSMUSG00000018604	Tbx3	164.308	412.186	1.32689	0.000595985	0.00935958
ENSMUSG00000053094	0610007L01Rik	377.551	939.203	1.31476	0.000597694	0.00936976
ENSMUSG00000028479	Gne	321.585	774.007	1.26714	0.000597624	0.00936976
ENSMUSG00000022053	Ebf2	585.774	1461.42	1.31896	0.000601514	0.00942407
ENSMUSG00000062609	Kcnj15	127.037	361.358	1.50818	0.000604733	0.00945216
ENSMUSG00000026565	Pou2f1	286.158	733.647	1.35827	0.000604457	0.00945216
ENSMUSG00000015714	Lass2	405.251	1050.15	1.37371	0.000604445	0.00945216
ENSMUSG00000024580	Grpel2	66.1259	185.198	1.48578	0.00060581	0.00946341
ENSMUSG00000037375	Hhat	31.0657	106.635	1.77928	0.000608311	0.0094913
ENSMUSG00000031103	Elf4	338.754	848.614	1.32487	0.000608246	0.0094913
ENSMUSG00000056459	Zbtb25	79.0194	218.315	1.46613	0.000609274	0.00949515
ENSMUSG00000022479	Vdr	229.948	593.463	1.36785	0.000610227	0.00949883
ENSMUSG00000031393	Mecp2	960.545	2224.76	1.21173	0.000609898	0.00949883
ENSMUSG00000021244	Ylpm1	2814.02	6658.22	1.2425	0.000620801	0.00964407
ENSMUSG00000078495	Gm13157	4.26734	27.0431	2.66385	0.000622642	0.00965806
ENSMUSG00000031292	Cdkl5	20.6214	71.617	1.79616	0.000623744	0.00966949
ENSMUSG00000029518	Rab35	357.707	882.121	1.3022	0.000633135	0.00976936
ENSMUSG00000022564	Grina	1510.99	3313.14	1.13271	0.000636302	0.00980681
ENSMUSG00000030847	Bag3	1044.49	2643.14	1.33946	0.000651034	0.0100048
ENSMUSG00000054939	Zfp174	78.5907	197.734	1.33113	0.000654274	0.0100488
ENSMUSG00000041935	AW549877	1002.98	2596.29	1.37216	0.000657925	0.0100815
ENSMUSG00000057234	Mettl15	48.014	144.929	1.59382	0.00067067	0.0102295
ENSMUSG00000022367	Has2	115.542	300.926	1.38099	0.000670544	0.0102295
ENSMUSG00000012609	Ttll5	233.848	596.877	1.35186	0.000670497	0.0102295
ENSMUSG00000070348	Ccnd1	372.084	986.163	1.4062	0.000671417	0.010235
ENSMUSG00000022679	Mpv17l	48.9983	146.111	1.57626	0.000673853	0.0102662
ENSMUSG00000047789	Slc38a9	78.2218	198.355	1.34244	0.000678372	0.0103173
ENSMUSG00000060206	Zfp462	937.767	2414.54	1.36445	0.000677985	0.0103173
ENSMUSG00000004768	Rab23	241.683	581.952	1.26779	0.000679391	0.0103209
ENSMUSG00000063415	Cyp26b1	511.733	1216.29	1.24902	0.000679009	0.0103209
ENSMUSG00000020121	Srgap1	313.214	803.029	1.3583	0.000682506	0.0103623
ENSMUSG00000002603	Tgfb1	137.211	314.174	1.19517	0.000683855	0.0103709
ENSMUSG00000079477	Rab7	307.64	757.053	1.29915	0.000683811	0.0103709
ENSMUSG00000018263	Tbx5	55.169	165.229	1.58254	0.000687684	0.0103992
ENSMUSG00000062078	Qk	3662.67	8722.3	1.25181	0.000687413	0.0103992
ENSMUSG00000030495	Slc7a10	96.2108	231.816	1.26871	0.000687017	0.0103992
ENSMUSG00000000149	Gna12	682.349	1478.23	1.11529	0.000691523	0.0104335
ENSMUSG00000034460	Six4	110.289	290.388	1.39669	0.000701258	0.0105671
ENSMUSG00000014329	Bicc1	2182.55	5661.39	1.37514	0.000702488	0.0105688
ENSMUSG00000043556	Fbxl7	58.8636	155.605	1.40244	0.000703587	0.0105733
ENSMUSG00000025742	Prps2	198.332	559.326	1.49577	0.000706519	0.0106114
ENSMUSG00000032046	Abhd12	267.96	647.294	1.2724	0.000709397	0.0106185
ENSMUSG00000034111	Tmed8	301.932	733.599	1.28077	0.000709232	0.0106185
ENSMUSG00000028370	Pappa	2966.07	7723.3	1.38066	0.000708966	0.0106185
ENSMUSG00000064615	U6	23.2771	76.6331	1.71905	0.000708667	0.0106185
ENSMUSG00000022883	Robo1	182.828	494.849	1.4365	0.000712785	0.0106632
ENSMUSG00000022201	Zfr	2224.7	5636.2	1.34111	0.000715019	0.0106733
ENSMUSG00000027291	Vps39	455.374	1073.85	1.23767	0.000715979	0.0106809
ENSMUSG00000034832	Tet3	1468.29	3180.16	1.11497	0.000716654	0.0106849
ENSMUSG00000020354	Sgcd	293.73	694.218	1.2409	0.000719317	0.0107005
ENSMUSG00000037071	Scd1	373857	921478	1.30146	0.000718722	0.0107005
ENSMUSG00000008730	Hipk1	3113.44	7534.29	1.27496	0.000718355	0.0107005
ENSMUSG00000028497	Ptplad2	321.585	1240.68	1.94786	0.000731229	0.0108413
ENSMUSG00000032657	Fam189b	87.3101	285.802	1.7108	0.00073238	0.0108522
ENSMUSG00000020029	Nudt4	1489.32	3763.05	1.33725	0.000737591	0.0109112
ENSMUSG00000026483	Fam129a	1235.37	2909.55	1.23585	0.000743443	0.010956
ENSMUSG00000057982	Zfp809	250.705	865.918	1.78824	0.000743095	0.010956
ENSMUSG00000026426	Arl8a	537.587	1462.83	1.44419	0.000743006	0.010956
ENSMUSG00000061689	Dlgap4	620.828	1574.55	1.34268	0.00074958	0.0110392
ENSMUSG00000024087	Cyp1b1	7889.9	20301.6	1.36352	0.000755556	0.0111211
ENSMUSG00000025871	4833439L19Rik	146.798	370.162	1.33432	0.000761305	0.0111932
ENSMUSG00000069237	C78339	518.284	1297.69	1.32413	0.000763068	0.011213
ENSMUSG00000073233	Gm9144	25.2378	79.1438	1.64889	0.000766322	0.0112421
ENSMUSG00000041220	Elovl6	390.966	961.472	1.2982	0.000765698	0.0112421
ENSMUSG00000054280	C330019G07Rik	927.23	2251.35	1.27979	0.000767855	0.0112583
ENSMUSG00000033629	Ptplad1	484.8	1270.35	1.38977	0.0007727	0.0113106
ENSMUSG00000054823	Whsc1l1	1741.73	4027.5	1.20936	0.000781664	0.011404
ENSMUSG00000039850	A730011L01Rik	153.352	339.863	1.14811	0.00078447	0.0114387
ENSMUSG00000044148	1810030O07Rik	193.047	492.887	1.3523	0.000785461	0.0114468
ENSMUSG00000027559	Car3	9951.8	23894.4	1.26364	0.000793304	0.0115168
ENSMUSG00000047989	Ino80c	164.842	427.962	1.3764	0.000795769	0.0115336
ENSMUSG00000019920	Lims1	668.038	1693.46	1.34197	0.000797347	0.011541
ENSMUSG00000028243	Ubxn2b	168.234	452.965	1.42893	0.000796943	0.011541
ENSMUSG00000026782	Abi2	304.735	790.688	1.37555	0.000803023	0.0115818
ENSMUSG00000024491	Rbm27	918.436	2375.72	1.37112	0.000806637	0.0116087
ENSMUSG00000007476	Lrrc8a	1684.64	4055.87	1.26757	0.000806255	0.0116087
ENSMUSG00000000085	Scmh1	231.173	549.97	1.25038	0.000807446	0.011613
ENSMUSG00000026833	Olfm1	210.798	535.917	1.34615	0.000815586	0.011693
ENSMUSG00000023868	Pde10a	126.039	330.218	1.38954	0.000817087	0.0117019
ENSMUSG00000038267	Slc22a23	103.515	315.874	1.6095	0.000820156	0.0117331
ENSMUSG00000047407	Tgif1	188.464	436.682	1.21229	0.000825624	0.0117986
ENSMUSG00000002103	Acp2	414.643	1022.33	1.30191	0.000831156	0.0118458
ENSMUSG00000022484	Hoxc10	541.945	1466.83	1.43648	0.000834518	0.0118809
ENSMUSG00000029470	P2rx4	246.051	634.073	1.36569	0.000839702	0.0119291
ENSMUSG00000021745	Ptprg	1102.84	2690.75	1.28679	0.00084164	0.0119502
ENSMUSG00000021962	Dcp1a	222.004	533.819	1.26577	0.000843838	0.0119686
ENSMUSG00000044229	Fam55d	34.9579	103.087	1.56018	0.000846703	0.0119934
ENSMUSG00000027427	Polr3f	228.792	574.226	1.32758	0.000848087	0.0120032
ENSMUSG00000032641	Gpr19	27.6206	77.723	1.4926	0.000850695	0.0120272
ENSMUSG00000000567	Sox9	712.865	1629.72	1.19293	0.000853013	0.0120407
ENSMUSG00000018363	Smurf2	866.332	2232.6	1.36573	0.000852904	0.0120407
ENSMUSG00000025666	Tmem47	228.897	609.884	1.41384	0.000853945	0.0120475
ENSMUSG00000043079	Synpo	1185.51	2798.73	1.23927	0.000856694	0.0120734
ENSMUSG00000086765	Gm11827	22.8168	60.7734	1.41334	0.00087125	0.012246
ENSMUSG00000005534	Insr	2393.78	5580.05	1.22099	0.000877961	0.0123142
ENSMUSG00000034201	Gas2l1	274.203	582.131	1.0861	0.000877653	0.0123142
ENSMUSG00000048988	Elfn1	53.9964	144.901	1.42413	0.000878939	0.0123149
ENSMUSG00000029073	Gltpd1	73.1707	192.784	1.39765	0.000878528	0.0123149
ENSMUSG00000029195	Klb	375.7	933.336	1.31282	0.0008852	0.012383
ENSMUSG00000061816	Myl1	10.3122	37.0814	1.84635	0.000887037	0.0123956
ENSMUSG00000035107	Dcbld2	954.393	2324.53	1.28428	0.000886622	0.0123956
ENSMUSG00000027854	Sike1	396.954	1018.04	1.35875	0.000889696	0.0124262
ENSMUSG00000031355	Arhgap6	133.428	328.138	1.29824	0.000892234	0.012439
ENSMUSG00000029659	6330406I15Rik	825.004	2226.7	1.43243	0.000895782	0.0124652
ENSMUSG00000064043	Trerf1	234.637	611.796	1.38262	0.000895388	0.0124652
ENSMUSG00000041115	Iqsec2	586.891	1560.44	1.41079	0.000901832	0.012504
ENSMUSG00000049922	Slc35c1	122.762	305.968	1.31752	0.000901093	0.012504
ENSMUSG00000030105	Arl8b	784.839	2339.98	1.57603	0.000900482	0.012504
ENSMUSG00000042292	Mkl1	353.382	828.194	1.22874	0.000909001	0.01257
ENSMUSG00000040447	Spns2	4.36049	21.3069	2.28876	0.000912216	0.0126079
ENSMUSG00000075595	Zfp652	1232.05	3055.73	1.31045	0.000913046	0.0126128
ENSMUSG00000022438	Parvb	42.6165	128.048	1.5872	0.000916942	0.0126534
ENSMUSG00000034997	Htr2a	60.5532	288.579	2.25269	0.00091971	0.0126784
ENSMUSG00000029994	Anxa4	398.455	994.648	1.31977	0.000919409	0.0126784
ENSMUSG00000003282	Plag1	101.147	262.141	1.37388	0.000925508	0.0127517
ENSMUSG00000035105	Egln3	576.548	1466.03	1.34641	0.000928261	0.0127764
ENSMUSG00000035372	1810055G02Rik	303.776	1330.23	2.13059	0.000933022	0.0128286
ENSMUSG00000042743	Sgtb	120.537	308.222	1.35449	0.000938097	0.0128864
ENSMUSG00000068747	Sort1	2943.12	6628.73	1.17139	0.000942589	0.01294
ENSMUSG00000034663	Bmp2k	400.658	1029.8	1.36192	0.000944864	0.0129578
ENSMUSG00000016831	Tox4	108.419	273.026	1.33243	0.000949781	0.0130185
ENSMUSG00000013367	Iglon5	86.572	288.977	1.73898	0.000950734	0.0130248
ENSMUSG00000027663	Zmat3	1134.01	2744.56	1.27514	0.000951518	0.0130288
ENSMUSG00000034636	Zyg11b	1305.39	3180.41	1.28473	0.000958965	0.0131037
ENSMUSG00000019906	Lin7a	13.6959	45.0379	1.7174	0.000961971	0.0131271
ENSMUSG00000091469	4930525G20Rik	6.70031	24.939	1.8961	0.000961191	0.0131271
ENSMUSG00000035376	Ptplb	247.52	579.441	1.22712	0.00096529	0.0131292
ENSMUSG00000026158	Ogfrl1	78.605	191.94	1.28797	0.000965174	0.0131292
ENSMUSG00000054604	Cggbp1	824.865	2124.64	1.36499	0.000964785	0.0131292
ENSMUSG00000009894	Snap47	278.782	661.297	1.24616	0.00097107	0.0131832
ENSMUSG00000031555	Adam9	2164.22	5563.46	1.36214	0.000973124	0.0132019
ENSMUSG00000024234	Mtpap	316.326	760.884	1.26627	0.000978478	0.0132483
ENSMUSG00000038342	Mlxip	934.658	2329.55	1.31754	0.000977655	0.0132483
ENSMUSG00000031298	Gpr64	202.773	556.181	1.45569	0.000980299	0.0132585
ENSMUSG00000027312	Atrn	857.204	1993.15	1.21734	0.000980154	0.0132585
ENSMUSG00000071660	Ttc9c	222.742	578.319	1.37649	0.000981397	0.0132666
ENSMUSG00000068566	Myadm	4309.19	12274.7	1.5102	0.000982742	0.013278
ENSMUSG00000032252	Glce	392.557	1055.76	1.42731	0.000983788	0.013283
ENSMUSG00000041633	Kctd12b	164.977	506.975	1.61965	0.000986976	0.0133109
ENSMUSG00000025185	Loxl4	130.744	344.094	1.39606	0.000989041	0.0133224
ENSMUSG00000038570	Fam154b	14.1137	42.9546	1.60572	0.000993483	0.0133687
ENSMUSG00000037857	Nufip2	1814.81	4907.63	1.43521	0.000998863	0.0134274
ENSMUSG00000041895	Wipi1	1781.4	4231.17	1.24805	0.00100322	0.0134723
ENSMUSG00000034762	Glis1	16.7074	50.3115	1.5904	0.00100439	0.0134743
ENSMUSG00000041702	Btbd7	874.307	2125.39	1.28151	0.00100392	0.0134743
ENSMUSG00000079469	Pigb	26.2672	77.2604	1.55647	0.00100638	0.0134943
ENSMUSG00000021466	Ptch1	294.405	692.546	1.23411	0.00101195	0.013562
ENSMUSG00000025266	Gnl3l	422.617	967.47	1.19487	0.00102355	0.0136899
ENSMUSG00000037818	3110057O12Rik	107.823	271.742	1.33357	0.0010232	0.0136899
ENSMUSG00000001173	Ocrl	410.587	1039.49	1.34011	0.00102272	0.0136899
ENSMUSG00000026737	Pip4k2a	238.789	608.479	1.34947	0.00102547	0.0137086
ENSMUSG00000032262	Elovl4	45.8231	131.354	1.51931	0.00102853	0.0137357
ENSMUSG00000040524	Zfp609	1278.39	2818.81	1.14075	0.00103383	0.0137856
ENSMUSG00000034066	Farp2	271.02	663.974	1.29273	0.00103341	0.0137856
ENSMUSG00000028199	Cryz	90.0214	226.453	1.33087	0.00103315	0.0137856
ENSMUSG00000036192	Rorb	14.1592	81.5611	2.52614	0.00103634	0.0138122
ENSMUSG00000038143	Stox2	584.485	1401.2	1.26142	0.00104099	0.0138462
ENSMUSG00000061535	C1qtnf7	122.419	319.772	1.38521	0.00104162	0.0138478
ENSMUSG00000006191	Cdkal1	247.052	615.706	1.31743	0.00104475	0.0138824
ENSMUSG00000024866	Acy3	55.2117	154.346	1.48312	0.00105071	0.0139475
ENSMUSG00000023224	Serping1	1647.49	9261.8	2.49102	0.00105468	0.0139932
ENSMUSG00000036093	Arl5a	1104.48	2955.85	1.42021	0.00105634	0.0140082
ENSMUSG00000070871	Ccnyl1	32.9489	97.2888	1.56204	0.00105695	0.0140094
ENSMUSG00000055228	Zfp935	5.072	28.77	2.50394	0.00106253	0.0140762
ENSMUSG00000017897	Eya2	120.745	464.782	1.94458	0.00107172	0.0141909
ENSMUSG00000015189	Casd1	219.948	583.839	1.40841	0.00107757	0.0142541
ENSMUSG00000028437	Ubap1	623.56	1447.85	1.21531	0.00108317	0.014321
ENSMUSG00000015243	Abca1	7026.22	15955.7	1.18325	0.00108496	0.0143376
ENSMUSG00000037210	Fam193a	1137.67	2496.24	1.13368	0.00110021	0.0145247
ENSMUSG00000028567	Txndc12	368.975	887.424	1.2661	0.00110732	0.014604
ENSMUSG00000038068	Rnf144b	32.8905	87.5256	1.41204	0.00111817	0.0147251
ENSMUSG00000029417	Cxcl9	18.6839	54.9307	1.55582	0.00111968	0.0147376
ENSMUSG00000021109	Hif1a	1389.82	4024.57	1.53394	0.00112285	0.0147647
ENSMUSG00000026072	Il1r1	1873.78	4744.92	1.34043	0.00112233	0.0147647
ENSMUSG00000004665	Cnn2	719.784	1751.69	1.28311	0.00113406	0.0148679
ENSMUSG00000026922	Agpat2	2936.33	6605.6	1.16968	0.00113356	0.0148679
ENSMUSG00000034390	4933407C03Rik	606.942	1349.1	1.15236	0.00113318	0.0148679
ENSMUSG00000028645	Slc2a1	584.197	1302.64	1.15691	0.00113948	0.0149242
ENSMUSG00000079669	Gm17396	7.74606	32.4421	2.06633	0.00114733	0.0150121
ENSMUSG00000055322	Tns1	18003.5	38478.1	1.09576	0.0011515	0.0150444
ENSMUSG00000020611	Gna13	741.226	1762.82	1.2499	0.00115125	0.0150444
ENSMUSG00000046798	Cldn12	286.177	706.394	1.30356	0.00115227	0.0150471
ENSMUSG00000012117	Dhdds	255.709	597.603	1.22468	0.00116381	0.0151604
ENSMUSG00000026153	Fam135a	310.372	758.924	1.28996	0.00117477	0.0152657
ENSMUSG00000075590	Nrbp2	291.072	628.23	1.10992	0.00118208	0.0153456
ENSMUSG00000090381	Gm6158	27.31	80.2458	1.555	0.00118668	0.0153979
ENSMUSG00000069874	Irgm2	357.799	878.941	1.29662	0.00118993	0.0154173
ENSMUSG00000040209	Zfp704	304.552	684.281	1.1679	0.0011895	0.0154173
ENSMUSG00000078821	Gm17414	84.4461	206.455	1.28973	0.00119751	0.0155004
ENSMUSG00000017057	Il13ra1	47.6458	149.011	1.64499	0.00121378	0.0156804
ENSMUSG00000001942	Siae	192.195	497.538	1.37224	0.00121788	0.0157104
ENSMUSG00000044501	Zfp758	214.963	543.337	1.33776	0.00121964	0.0157189
ENSMUSG00000051721	BC068281	50.0943	138.571	1.46791	0.001221	0.01572
ENSMUSG00000029763	Exoc4	1607.92	3840.29	1.25602	0.00122519	0.0157586
ENSMUSG00000063873	Slc24a3	492.166	1088.35	1.14492	0.00122979	0.0158024
ENSMUSG00000028656	Cap1	1398.43	4253.18	1.60473	0.00123051	0.0158041
ENSMUSG00000025531	Chm	251.912	652.583	1.37324	0.00123236	0.0158202
ENSMUSG00000048497	Mmgt2	53.9158	150.807	1.48392	0.00123448	0.0158337
ENSMUSG00000024018	1110021J02Rik	84.7369	206.805	1.2872	0.00123792	0.0158685
ENSMUSG00000069206	Zfp874a	53.9928	146.311	1.4382	0.00124034	0.0158919
ENSMUSG00000040711	Sh3pxd2b	899.548	2027.94	1.17274	0.00124294	0.0159175
ENSMUSG00000028468	Rgp1	513.473	1204.43	1.22999	0.00124623	0.0159442
ENSMUSG00000042308	Setd1a	223.623	516.643	1.2081	0.00126436	0.0161466
ENSMUSG00000038121	4933403F05Rik	1360.07	3092.67	1.18517	0.00126583	0.016156
ENSMUSG00000027217	Tspan18	581.592	2031.99	1.80482	0.00126741	0.0161683
ENSMUSG00000022008	1200011I18Rik	585.117	1294.34	1.14542	0.00126806	0.0161688
ENSMUSG00000015839	Nfe2l2	888.149	2050.41	1.20704	0.00127229	0.016215
ENSMUSG00000044167	Foxo1	604.817	1389.71	1.20021	0.00127473	0.0162382
ENSMUSG00000020589	Fam49a	274.879	673.27	1.29239	0.00127793	0.0162555
ENSMUSG00000030245	Golt1b	294.329	750.359	1.35015	0.0012939	0.0164429
ENSMUSG00000042348	Arl15	115.19	301.249	1.38694	0.00130213	0.0165317
ENSMUSG00000026558	Uck2	194.304	446.439	1.20015	0.00130535	0.0165567
ENSMUSG00000038331	Satb2	93.7521	244.935	1.38548	0.00131344	0.0166275
ENSMUSG00000033769	Exoc6b	524.211	1335.71	1.34939	0.00131259	0.0166275
ENSMUSG00000030166	Rad52	96.3583	242.101	1.32913	0.00131216	0.0166275
ENSMUSG00000061532	Zfp955b	4.51817	26.7782	2.56725	0.00132103	0.0167156
ENSMUSG00000051146	Camk2n2	21.6074	59.4698	1.46063	0.00132326	0.0167358
ENSMUSG00000091183	Gm3604	4.41362	21.053	2.25399	0.00132618	0.0167647
ENSMUSG00000042505	Acn9	53.2813	141.265	1.4067	0.00132743	0.0167726
ENSMUSG00000035632	Cnot3	301.946	726.07	1.26582	0.00133209	0.0168103
ENSMUSG00000015846	Rxra	1302.39	2829.83	1.11955	0.00133937	0.0168753
ENSMUSG00000045671	Spred2	177.528	411.596	1.21319	0.00134372	0.016891
ENSMUSG00000027806	Tsc22d2	846.397	1923.07	1.18401	0.00134365	0.016891
ENSMUSG00000029992	Gfpt1	1133.54	2795.05	1.30204	0.0013413	0.016891
ENSMUSG00000039361	Picalm	2419.19	5928.35	1.29311	0.00134687	0.0169021
ENSMUSG00000042396	Rbm7	149.55	386.744	1.37075	0.00135468	0.0169633
ENSMUSG00000040102	Klhdc5	380.99	944.516	1.30982	0.00135417	0.0169633
ENSMUSG00000078908	Mon1b	93.5341	217.465	1.21722	0.00135551	0.0169656
ENSMUSG00000030443	Zfp583	67.5259	185.953	1.46143	0.00136325	0.0170303
ENSMUSG00000027082	Tfpi	971.202	2554.63	1.39527	0.00136828	0.017077
ENSMUSG00000042742	B630005N14Rik	262.697	603.068	1.19892	0.00137207	0.0171002
ENSMUSG00000041961	Znrf3	177.652	400.718	1.17353	0.00137474	0.0171175
ENSMUSG00000052534	Pbx1	1356.04	3561.3	1.393	0.00137634	0.0171293
ENSMUSG00000020875	Hoxb9	75.0287	184.14	1.29529	0.00138852	0.0172404
ENSMUSG00000044949	Ubtd2	136.65	309.713	1.18045	0.00139327	0.0172751
ENSMUSG00000026436	Elk4	1189.2	2740.38	1.20438	0.00139321	0.0172751
ENSMUSG00000048920	Fkrp	150.249	346.877	1.20707	0.00139466	0.0172843
ENSMUSG00000037685	Atp8a1	41.071	115.012	1.48559	0.00139545	0.017286
ENSMUSG00000010392	Gosr1	487.308	1154.27	1.24408	0.00140191	0.0173336
ENSMUSG00000024758	Rtn3	1084.97	2389.86	1.13927	0.00140169	0.0173336
ENSMUSG00000038056	Mll3	2821.58	6230.17	1.14277	0.00140712	0.0173737
ENSMUSG00000032123	Dpagt1	94.8354	246.888	1.38036	0.00142003	0.0175005
ENSMUSG00000027955	Fam198b	2262.16	5603.54	1.30864	0.00144011	0.0176822
ENSMUSG00000054256	Msi1	40.7527	104.395	1.35708	0.00145689	0.0178386
ENSMUSG00000073452	Zfp97	2.06646	16.0036	2.95316	0.0014564	0.0178386
ENSMUSG00000066571	4931406P16Rik	582.923	1353.15	1.21494	0.00145884	0.0178543
ENSMUSG00000057967	Fgf18	96.4861	254.741	1.40064	0.00147263	0.0180065
ENSMUSG00000039891	Txlnb	20.0559	61.4382	1.61511	0.00147628	0.0180427
ENSMUSG00000071064	Zfp827	115.717	282.752	1.28893	0.00147931	0.0180715
ENSMUSG00000059409	Ppp2r5d	604.108	1326.8	1.13507	0.00148324	0.0181027
ENSMUSG00000032449	Slc25a36	463.343	1133.58	1.29073	0.00148278	0.0181027
ENSMUSG00000030929	Eri2	77.4516	193.582	1.32158	0.00148947	0.0181288
ENSMUSG00000040380	Cbln3	16.1042	53.995	1.74539	0.00148896	0.0181288
ENSMUSG00000039047	Pigk	707.988	1832.33	1.37188	0.00148891	0.0181288
ENSMUSG00000039629	Fam40b	112.351	270.423	1.2672	0.00148635	0.0181288
ENSMUSG00000026142	Rhbdd1	222.837	524.769	1.2357	0.00149072	0.0181356
ENSMUSG00000021840	Mapk1ip1l	319.273	835.974	1.38867	0.00149504	0.0181715
ENSMUSG00000006134	Crkl	246.605	558.838	1.18023	0.00149795	0.0181735
ENSMUSG00000083219	Gm11410	0.993461	19.4564	4.29164	0.00149711	0.0181735
ENSMUSG00000020140	Lgr5	26.9381	99.7976	1.88936	0.00150561	0.0182331
ENSMUSG00000033102	Cdc14b	111.363	255.009	1.19528	0.00150527	0.0182331
ENSMUSG00000021222	Dcaf4	101.833	232.363	1.19018	0.00150994	0.0182688
ENSMUSG00000021236	Entpd5	268.037	648.2	1.27401	0.00151086	0.0182717
ENSMUSG00000021868	Ppif	124.671	280.55	1.17013	0.00151351	0.0182869
ENSMUSG00000053117	E330013P04Rik	22.2146	62.2147	1.48574	0.00152615	0.0184313
ENSMUSG00000057329	Bcl2	195.733	471.16	1.26733	0.00153055	0.0184676
ENSMUSG00000035769	Xylb	25.684	79.3286	1.62697	0.00153844	0.0185459
ENSMUSG00000019528	Gyg	806.826	1862.16	1.20665	0.00153951	0.0185504
ENSMUSG00000075289	Carns1	27.4972	73.0726	1.41005	0.00154949	0.0186198
ENSMUSG00000049800	Sertad2	278.273	699.131	1.32906	0.00155026	0.0186207
ENSMUSG00000043467	Zbtb37	279.819	646.592	1.20836	0.00155666	0.0186722
ENSMUSG00000039157	Fam102a	111.421	258.214	1.21254	0.00155941	0.0186967
ENSMUSG00000039043	2610034B18Rik	165.183	414.24	1.3264	0.00157384	0.0188442
ENSMUSG00000027751	Fam48a	319.264	760.013	1.25127	0.00158811	0.0189807
ENSMUSG00000035509	Fbxl21	16.4395	47.4747	1.52999	0.00159023	0.0189975
ENSMUSG00000029924	Slc37a3	281.036	693.702	1.30356	0.00159312	0.0190234
ENSMUSG00000049409	Prokr1	6.73679	29.9071	2.15036	0.00159419	0.0190276
ENSMUSG00000069892	9930111J21Rik2	5.41259	28.0537	2.3738	0.00159547	0.0190343
ENSMUSG00000029647	Pan3	861.426	2057.13	1.25584	0.00159672	0.0190406
ENSMUSG00000025034	Trim8	946.889	2044.69	1.11061	0.00160077	0.0190804
ENSMUSG00000021374	Nup153	634.898	1524.77	1.26399	0.00160273	0.0190866
ENSMUSG00000049164	Zfp518a	417.191	1005.3	1.26885	0.00160794	0.01914
ENSMUSG00000040274	Cdk6	78.0207	193.516	1.31052	0.0016111	0.0191605
ENSMUSG00000029684	Wasl	660.74	1603.91	1.27943	0.00161819	0.0192275
ENSMUSG00000041920	Slc16a6	28.7097	73.4974	1.35616	0.00162048	0.0192462
ENSMUSG00000025036	Sfxn2	219.061	472.952	1.11036	0.00162741	0.0193111
ENSMUSG00000055761	Nkain3	18.5309	58.2397	1.65207	0.00162821	0.019312
ENSMUSG00000053730	Tmem39b	26.3851	87.1347	1.72352	0.00163355	0.0193579
ENSMUSG00000008450	Nutf2	39.2283	103.413	1.39846	0.00164446	0.0194785
ENSMUSG00000036103	Colec12	1344.26	4307.94	1.68019	0.00164703	0.0194957
ENSMUSG00000031841	Cdh13	15.1694	44.6182	1.55646	0.00165097	0.0195121
ENSMUSG00000081049	Rps24-ps3	11.255	39.8913	1.82551	0.00165939	0.0196029
ENSMUSG00000042613	Pbxip1	1243.38	2696.05	1.11658	0.00166059	0.0196083
ENSMUSG00000029048	Rer1	267.175	625.077	1.22625	0.00168068	0.019819
ENSMUSG00000026193	Fn1	48591.9	131600	1.43737	0.00169925	0.0199758
ENSMUSG00000022668	Gtpbp8	188.685	453.339	1.26461	0.00170827	0.0200552
ENSMUSG00000091207	Purb	218.549	466.617	1.09428	0.00171415	0.0201131
ENSMUSG00000022995	Enah	804.523	1896.28	1.23697	0.00171853	0.0201399
ENSMUSG00000051674	Dcun1d4	282.209	668.225	1.24357	0.00172833	0.020228
ENSMUSG00000019699	Akt3	734.831	1868.58	1.34646	0.00173088	0.0202488
ENSMUSG00000039599	Fam149b	212.398	497.581	1.22816	0.00174788	0.0203848
ENSMUSG00000036291	Mudeng	143.613	360.324	1.32711	0.00174757	0.0203848
ENSMUSG00000047497	Adamts12	4557.29	10954.8	1.26531	0.00174577	0.0203848
ENSMUSG00000046743	Fat4	1119.9	2636.07	1.23502	0.0017625	0.0205012
ENSMUSG00000028414	Fktn	369.134	865.238	1.22895	0.00176708	0.0205364
ENSMUSG00000079111	Kdelr2	709.844	1678.93	1.24197	0.00177009	0.0205534
ENSMUSG00000031196	F8	158.63	379.459	1.25828	0.0017716	0.0205618
ENSMUSG00000024130	Abca3	384.031	805.262	1.06824	0.00177376	0.0205779
ENSMUSG00000087676	9230114K14Rik	117.723	299.113	1.3453	0.00177821	0.0206206
ENSMUSG00000001211	Agpat3	1922.62	4339.89	1.17459	0.00180044	0.0208601
ENSMUSG00000032192	Gnb5	185.69	416.824	1.16654	0.00180144	0.0208625
ENSMUSG00000033022	Cdo1	4712.61	9986.06	1.08339	0.00181924	0.0210319
ENSMUSG00000030921	Trim30a	123.805	294.064	1.24807	0.0018216	0.02105
ENSMUSG00000056592	Zfp658	52.3681	137.202	1.38954	0.00182484	0.0210726
ENSMUSG00000002010	Idh3g	426.81	1042.71	1.28867	0.00182944	0.0211038
ENSMUSG00000024350	Dnajc18	487.515	1231.28	1.33664	0.00183099	0.0211125
ENSMUSG00000025736	Jmjd8	87.137	200.03	1.19886	0.00183723	0.0211477
ENSMUSG00000050565	Tor1aip2	1123.62	2392.23	1.0902	0.00184002	0.0211658
ENSMUSG00000080708	Ccnd3-ps	27.7003	70.0483	1.33845	0.00185499	0.0213151
ENSMUSG00000035356	Nfkbiz	501.957	1133.88	1.17563	0.00185963	0.0213499
ENSMUSG00000033016	Nfatc1	213.434	497.2	1.22003	0.00186085	0.0213546
ENSMUSG00000025089	Gfra1	13.9061	44.6856	1.6841	0.00187111	0.0214538
ENSMUSG00000028581	Laptm5	100.823	228.647	1.1813	0.00187477	0.0214772
ENSMUSG00000030966	Trim21	111.231	259.158	1.22027	0.00187424	0.0214772
ENSMUSG00000028152	Tspan5	325.258	779.13	1.26028	0.00189522	0.0216647
ENSMUSG00000021699	Pde4d	379.534	855.401	1.17237	0.00190273	0.0217411
ENSMUSG00000022330	Osr2	90.643	346.462	1.93443	0.00191798	0.0218776
ENSMUSG00000037369	Kdm6a	332.341	718.44	1.11221	0.00191937	0.0218841
ENSMUSG00000039145	Camk1d	38.1611	103.254	1.43602	0.00192238	0.021909
ENSMUSG00000031976	Urb2	187.63	431.695	1.20212	0.00192423	0.0219113
ENSMUSG00000059839	Zfp874b	40.0266	104.446	1.38373	0.00192969	0.0219639
ENSMUSG00000002997	Prkar2b	3249.17	7232.13	1.15435	0.00193673	0.0220253
ENSMUSG00000027220	Syt13	5.18441	24.0412	2.21326	0.00194343	0.0220919
ENSMUSG00000059475	Zfp426	217.559	531.45	1.28853	0.00194686	0.0221119
ENSMUSG00000031673	Cdh11	1604.71	4251.69	1.40573	0.00197448	0.022416
ENSMUSG00000074824	Zfp708	41.0639	113.046	1.46097	0.0019929	0.0226076
ENSMUSG00000089670	Gm16581	27.0229	61.3679	1.1833	0.00199659	0.0226283
ENSMUSG00000054814	Usp46	248.935	615.864	1.30684	0.00200888	0.02273
ENSMUSG00000036959	Bcorl1	680.923	1581.67	1.21589	0.00200737	0.02273
ENSMUSG00000035274	Tpbg	367.866	827.226	1.1691	0.00203283	0.0229507
ENSMUSG00000020053	Igf1	2635.88	6464.72	1.2943	0.00203595	0.0229659
ENSMUSG00000028542	Slc6a9	66.8531	152.576	1.19046	0.00205445	0.023107
ENSMUSG00000021276	Cinp	99.9862	248.161	1.31148	0.00207017	0.0232338
ENSMUSG00000038127	Ccdc50	1200.35	2892.13	1.26868	0.00207519	0.0232704
ENSMUSG00000028049	Scamp3	210.045	502.708	1.25902	0.00208252	0.0233427
ENSMUSG00000005871	Apc	2067.03	4749.42	1.2002	0.0020934	0.0234548
ENSMUSG00000029563	Foxp2	36.4912	99.6801	1.44976	0.00212449	0.0237403
ENSMUSG00000040043	Rbms2	1551.34	3636.07	1.22886	0.00213541	0.0238147
ENSMUSG00000035529	Prdm4	137.911	325.932	1.24084	0.00213539	0.0238147
ENSMUSG00000022521	Crebbp	3290.06	7461.43	1.18134	0.00213772	0.0238205
ENSMUSG00000059920	4930453N24Rik	123.654	312.39	1.33704	0.00213881	0.0238226
ENSMUSG00000002409	Dyrk1b	348.694	744.973	1.09523	0.002144	0.0238603
ENSMUSG00000020154	Ptprb	58.6599	158.486	1.43391	0.00215795	0.0239941
ENSMUSG00000032203	Pigb	92.9669	253.039	1.44457	0.00216637	0.0240688
ENSMUSG00000044042	Fmn1	582.446	1399.59	1.26481	0.00216845	0.0240819
ENSMUSG00000049647	Purb	375.826	865.619	1.20367	0.00217123	0.0241027
ENSMUSG00000036533	Cdc42ep3	395.308	896.921	1.182	0.00219019	0.0242623
ENSMUSG00000089857	Zfp882	33.267	90.406	1.44233	0.00219145	0.0242662
ENSMUSG00000067369	Trmt2b	177.933	391.592	1.13802	0.00219344	0.0242679
ENSMUSG00000061410	Zcchc14	884.577	1899.67	1.10269	0.00219303	0.0242679
ENSMUSG00000045414	1190002N15Rik	345.525	805.622	1.22131	0.00220039	0.0243245
ENSMUSG00000038679	Trps1	433.489	984.476	1.18336	0.00220935	0.0243992
ENSMUSG00000032601	Prkar2a	727.139	1603.22	1.14067	0.00221331	0.0244265
ENSMUSG00000032245	Cln6	110.918	264.266	1.2525	0.00221499	0.024435
ENSMUSG00000022451	Twf1	260.676	599.47	1.20143	0.00222742	0.0245619
ENSMUSG00000052316	Lrrc15	27.2709	105.855	1.95665	0.00225749	0.0248418
ENSMUSG00000026014	Raph1	220.146	537.683	1.28829	0.00226436	0.0248864
ENSMUSG00000035184	Fam124a	499.056	1258.82	1.3348	0.00227294	0.0249599
ENSMUSG00000025978	Rftn2	201.637	469.65	1.21983	0.00228388	0.025049
ENSMUSG00000054894	Atp5s	47.7632	138.734	1.53835	0.00229154	0.0251122
ENSMUSG00000069184	Zfp72	31.7543	92.0034	1.53474	0.00230192	0.0251947
ENSMUSG00000027797	Dclk1	1023.01	2466.94	1.2699	0.00230474	0.0252152
ENSMUSG00000023143	Nagpa	93.2727	213.402	1.19405	0.00231207	0.025243
ENSMUSG00000021277	Traf3	250.199	542.54	1.11665	0.00231129	0.025243
ENSMUSG00000091387	Gcnt4	138.92	340.653	1.29405	0.00232003	0.0252989
ENSMUSG00000033382	Trappc8	649.039	1503	1.21147	0.00232458	0.0253277
ENSMUSG00000083863	Gm13341	2.69488	16.0115	2.57082	0.00233389	0.0254083
ENSMUSG00000045991	Onecut2	7.83416	31.6484	2.01428	0.00235314	0.0255444
ENSMUSG00000090272	Mndal	150.664	365.411	1.27818	0.00235281	0.0255444
ENSMUSG00000015932	Dstn	903.258	2586.14	1.51759	0.00235654	0.0255477
ENSMUSG00000038965	Ube2l3	238.558	548.646	1.20153	0.00235559	0.0255477
ENSMUSG00000004508	Gab2	582.581	1302.89	1.16118	0.00236007	0.0255569
ENSMUSG00000078931	Pdf	7.25566	28.4975	1.97366	0.0023599	0.0255569
ENSMUSG00000049723	Mmp12	40.7336	104.896	1.36467	0.0023618	0.0255652
ENSMUSG00000021750	Fam107a	17.6392	49.6701	1.4936	0.00237916	0.0256901
ENSMUSG00000031714	Gab1	419.567	898.034	1.09787	0.00238265	0.0257173
ENSMUSG00000024042	Sik1	583.9	1304.21	1.15938	0.00240477	0.0259138
ENSMUSG00000041762	Gpr155	81.6004	193.714	1.24728	0.00241382	0.0260008
ENSMUSG00000025986	Slc39a10	153.39	372.818	1.28127	0.00241605	0.0260142
ENSMUSG00000027907	S100a11	16.9833	63.2102	1.89604	0.00242565	0.026107
ENSMUSG00000019872	Smpdl3a	244.844	569.343	1.21744	0.00244539	0.0262768
ENSMUSG00000046591	5730590G19Rik	16.24	46.4103	1.51489	0.00246246	0.0264281
ENSMUSG00000022799	Arhgap31	1113.19	2504.31	1.16972	0.002465	0.0264339
ENSMUSG00000019464	Ptger1	291.559	602.024	1.04603	0.0024646	0.0264339
ENSMUSG00000031284	Pak3	441.19	1099.97	1.318	0.00246697	0.0264444
ENSMUSG00000039480	Nt5dc1	105.172	244	1.21413	0.00248895	0.0266584
ENSMUSG00000020109	Dnajb12	759.599	1709.97	1.17066	0.0024935	0.0266963
ENSMUSG00000015027	Galns	93.1988	214.987	1.20587	0.00249546	0.0267066
ENSMUSG00000032860	P2ry2	29.3623	73.1964	1.31781	0.00250033	0.0267371
ENSMUSG00000050164	Mchr1	31.3259	85.7497	1.45277	0.00250396	0.0267651
ENSMUSG00000030814	Bcl7c	56.8304	125.789	1.14627	0.00250776	0.0267841
ENSMUSG00000030249	Abcc9	155.102	495.002	1.67421	0.0025113	0.0268004
ENSMUSG00000048154	Mll2	3403.68	6845.71	1.00811	0.00251956	0.026856
ENSMUSG00000051236	Msrb3	2328.62	5712.86	1.29474	0.00252206	0.0268611
ENSMUSG00000047454	Gphn	422.185	972.324	1.20356	0.00253845	0.0270139
ENSMUSG00000061650	Med9	112.342	252.052	1.16582	0.00254227	0.0270437
ENSMUSG00000038648	Creb3l2	1561.12	3514.47	1.17072	0.00254539	0.0270661
ENSMUSG00000073096	Lrrc61	112.956	236.788	1.06783	0.00254819	0.0270741
ENSMUSG00000026767	Fam188a	150.462	357.208	1.24737	0.00256617	0.0272107
ENSMUSG00000022377	Asap1	1228.91	2813.22	1.19484	0.00256558	0.0272107
ENSMUSG00000028631	Kcnq4	65.7953	142.024	1.11007	0.00257526	0.0272852
ENSMUSG00000032405	Pias1	250.111	552.192	1.1426	0.00257426	0.0272852
ENSMUSG00000027652	Ralgapb	980.046	2162.43	1.14174	0.00259612	0.0274514
ENSMUSG00000059423	Zfp933	155.694	367.395	1.23862	0.00260937	0.0275567
ENSMUSG00000018567	Gabarap	561.615	1161.69	1.04857	0.00261364	0.0275816
ENSMUSG00000031349	Nsdhl	406.501	967.554	1.25109	0.00261559	0.0275912
ENSMUSG00000047414	Flrt2	411.473	1308.7	1.66926	0.00262827	0.0276919
ENSMUSG00000059027	9630013D21Rik	57.0217	129.312	1.18127	0.0026358	0.0277492
ENSMUSG00000012429	2810021B07Rik	31.505	85.1252	1.43401	0.002649	0.0278108
ENSMUSG00000030220	Arhgdib	85.4944	248.709	1.54056	0.00264875	0.0278108
ENSMUSG00000058254	Tspan7	24.1773	72.2783	1.57991	0.00264712	0.0278108
ENSMUSG00000026036	Nif3l1	121.033	277.89	1.19912	0.00267664	0.0280677
ENSMUSG00000038696	Mapkap1	343.496	740.423	1.10806	0.00267881	0.0280793
ENSMUSG00000066113	Adamtsl1	353.347	792.698	1.16569	0.00268919	0.028177
ENSMUSG00000021770	Samd8	598.975	1343.85	1.1658	0.00269441	0.0282094
ENSMUSG00000040624	Plekhg1	22.7639	58.5914	1.36394	0.00270733	0.0283222
ENSMUSG00000036057	Ptpn23	758.958	2214.75	1.54505	0.00271149	0.0283546
ENSMUSG00000027695	Pld1	389.713	833.007	1.09592	0.00271546	0.0283737
ENSMUSG00000030615	Tmem126a	34.3809	91.5544	1.41302	0.00274586	0.0286237
ENSMUSG00000030189	Csda	1091.22	2920.39	1.42022	0.00276341	0.0287614
ENSMUSG00000052688	5430435G22Rik	182.747	437.472	1.25934	0.00276315	0.0287614
ENSMUSG00000048834	Vstm2a	8.58585	29.814	1.79596	0.00276212	0.0287614
ENSMUSG00000025758	Plk4	75.7178	188.202	1.31358	0.00279624	0.0290119
ENSMUSG00000029681	Bcl7b	276.747	595.16	1.10471	0.00280285	0.0290464
ENSMUSG00000026313	Hdac4	322.45	688.1	1.09355	0.00280187	0.0290464
ENSMUSG00000029093	Sorcs2	131.337	293.129	1.15827	0.00280712	0.0290679
ENSMUSG00000053684	BC048403	99.1703	230.341	1.21579	0.00280655	0.0290679
ENSMUSG00000043822	Adamtsl5	78.3133	166.957	1.09215	0.00282303	0.0291867
ENSMUSG00000001844	Zdhhc4	156.438	361.792	1.20957	0.00282668	0.029202
ENSMUSG00000028434	Epb4.1l4b	25.1786	65.3765	1.37657	0.00283795	0.0293071
ENSMUSG00000060397	Zfp128	50.7894	134.604	1.40612	0.00284117	0.0293288
ENSMUSG00000037990	Sh3rf3	157.299	363.788	1.20958	0.0028451	0.0293536
ENSMUSG00000047735	Samd9l	636.145	1547.11	1.28215	0.00285289	0.0294155
ENSMUSG00000005374	Tbl2	434.688	934.849	1.10475	0.00286296	0.0295079
ENSMUSG00000045312	Lhfpl2	403.042	876.209	1.12035	0.00286743	0.029531
ENSMUSG00000021536	Adcy2	87.0037	203.176	1.22358	0.00286651	0.029531
ENSMUSG00000042390	Gatad2b	563.147	1303.42	1.21072	0.00287871	0.0296127
ENSMUSG00000042804	Gpr153	329.239	680.872	1.04825	0.00289361	0.0297428
ENSMUSG00000035311	Gnptab	1039.65	2303.11	1.14749	0.00289573	0.0297513
ENSMUSG00000026110	Mgat4a	55.7352	143.299	1.36237	0.00290187	0.0297815
ENSMUSG00000090942	F830016B08Rik	45.1756	108.714	1.26692	0.00290617	0.0298025
ENSMUSG00000028955	Vamp3	266.951	594.913	1.15611	0.0029182	0.0298798
ENSMUSG00000024818	Slc25a45	103.092	221.389	1.10266	0.00291709	0.0298798
ENSMUSG00000026705	Klhl20	325.26	731.258	1.16879	0.00292643	0.0299062
ENSMUSG00000014361	Mertk	220.227	465.906	1.08105	0.00292279	0.0299062
ENSMUSG00000045980	Tmem104	219.896	465.703	1.08259	0.00293038	0.0299235
ENSMUSG00000028016	Ints12	126.24	306.394	1.27921	0.00293667	0.0299301
ENSMUSG00000034064	Poglut1	207.631	491.307	1.2426	0.00293878	0.0299401
ENSMUSG00000055980	Irs1	1945.87	4061.7	1.06167	0.00295224	0.0300426
ENSMUSG00000042705	Commd10	142.599	349.484	1.29326	0.00295453	0.0300491
ENSMUSG00000028426	Rad23b	1033.05	2274.32	1.13852	0.00295921	0.0300559
ENSMUSG00000020413	Hus1	60.7406	144.238	1.24772	0.00295834	0.0300559
ENSMUSG00000044149	Nkrf	119.278	287.901	1.27125	0.00296311	0.0300724
ENSMUSG00000047539	Fbxo28	390.217	866.489	1.1509	0.0029759	0.0301676
ENSMUSG00000002733	Plekha3	299.773	681.87	1.18563	0.00297725	0.0301697
ENSMUSG00000038375	Trp53inp2	2204.71	4806.41	1.12437	0.00298916	0.0302556
ENSMUSG00000032064	Dixdc1	388.354	839.683	1.11247	0.00298737	0.0302556
ENSMUSG00000054008	Ndst1	990.583	2045.42	1.04604	0.00299729	0.0303264
ENSMUSG00000070469	Adamtsl3	106.825	258.032	1.2723	0.00300588	0.0303681
ENSMUSG00000051341	Zfp52	86.2858	254.871	1.56257	0.00300527	0.0303681
ENSMUSG00000025876	Unc5a	48.7538	113.893	1.22409	0.00301383	0.0304009
ENSMUSG00000054200	O3far1	100.627	208.917	1.05391	0.00301937	0.0304336
ENSMUSG00000060149	BC002059	42.0497	120.753	1.52189	0.00304703	0.0306658
ENSMUSG00000064351	mt-Co1	20783.8	107913	2.37634	0.00307592	0.0309096
ENSMUSG00000041313	Slc7a1	502.891	1120.83	1.15625	0.00308021	0.030941
ENSMUSG00000041779	Tram2	704.256	1993.29	1.50098	0.00309037	0.0310313
ENSMUSG00000039536	Stau1	1201.91	2561.27	1.09153	0.0031333	0.0314148
ENSMUSG00000031647	Mfap3l	106.029	263.632	1.31406	0.00313507	0.0314206
ENSMUSG00000027177	Hipk3	5214.75	11314.4	1.11749	0.00313968	0.0314549
ENSMUSG00000013663	Pten	2883.54	6310.06	1.12981	0.00314512	0.0314975
ENSMUSG00000024897	Apba1	253.287	552.615	1.1255	0.00314985	0.0315211
ENSMUSG00000073647	Gm10557	146.017	353.686	1.27633	0.00314904	0.0315211
ENSMUSG00000047747	Rnf150	576.699	1386.89	1.26596	0.00315976	0.0315964
ENSMUSG00000053835	H2-T24	59.9851	208.287	1.7959	0.00318056	0.0317565
ENSMUSG00000029005	2610109H07Rik	9.21376	30.5459	1.72912	0.00318309	0.0317698
ENSMUSG00000070002	Ell	235.906	498.687	1.07992	0.00318966	0.0318114
ENSMUSG00000016552	Foxred2	27.7257	70.3644	1.34362	0.00319836	0.0318862
ENSMUSG00000030303	Far2	15.4575	41.5201	1.4255	0.00320022	0.0318927
ENSMUSG00000020614	Fam20a	274.575	649.587	1.24232	0.00322246	0.0320782
ENSMUSG00000035759	Bbs10	36.6679	89.8011	1.29221	0.00322723	0.0321136
ENSMUSG00000018427	Ypel2	466.55	1014.41	1.12054	0.00322896	0.0321188
ENSMUSG00000075312	Gm13597	26.2729	63.1251	1.26464	0.0032391	0.0322075
ENSMUSG00000028030	Tbck	269.071	660.176	1.29486	0.00324775	0.0322693
ENSMUSG00000045048	Gm9795	4.52199	22.1919	2.295	0.00325516	0.0323187
ENSMUSG00000036591	Arhgap21	2748.89	5849.8	1.08954	0.00327929	0.0324853
ENSMUSG00000035575	Utp6	598.102	1388.52	1.21508	0.00331013	0.0327718
ENSMUSG00000039005	Tlr4	342.306	767.602	1.16507	0.00332143	0.0328536
ENSMUSG00000005886	Ncoa2	977.635	2024.48	1.05019	0.00333313	0.0329448
ENSMUSG00000029063	Nadk	1409.71	2842.95	1.01199	0.00333983	0.032994
ENSMUSG00000064367	mt-Nd5	121290	331450	1.45033	0.00334549	0.03303
ENSMUSG00000025479	Cyp2e1	252.012	605.64	1.26497	0.00334839	0.0330463
ENSMUSG00000015970	Chdh	68.5411	148.571	1.11611	0.0033634	0.0331821
ENSMUSG00000029729	Zkscan1	1412.1	3100.92	1.13486	0.00338837	0.0333664
ENSMUSG00000026135	Zfp142	305.046	636.22	1.0605	0.00339168	0.0333866
ENSMUSG00000045071	E130308A19Rik	179.868	402.733	1.16289	0.00340462	0.0335015
ENSMUSG00000025789	St8sia2	5.16716	23.2146	2.16759	0.00341347	0.0335264
ENSMUSG00000023048	Prr13	507.886	1621.55	1.6748	0.00341275	0.0335264
ENSMUSG00000063410	Stk24	845.143	1768.14	1.06496	0.00341211	0.0335264
ENSMUSG00000041817	Fam169a	4.24584	18.3447	2.11124	0.0034164	0.0335427
ENSMUSG00000003161	Sri	763.926	1745.71	1.19231	0.00342438	0.0336087
ENSMUSG00000054792	Klhl18	209.84	443.198	1.07866	0.00349019	0.034166
ENSMUSG00000048592	Gm5946	20.4983	62.6647	1.61215	0.00349197	0.0341708
ENSMUSG00000041440	Gk5	134.088	286.73	1.09652	0.00349659	0.0341908
ENSMUSG00000021120	Pigh	73.0972	187.461	1.3587	0.00349531	0.0341908
ENSMUSG00000030560	Ctsc	511.444	1209.48	1.24173	0.00350489	0.0342466
ENSMUSG00000031586	Rbpms	538.407	1259.33	1.22588	0.00351796	0.0343237
ENSMUSG00000001334	Fndc5	7.77851	26.2426	1.75435	0.00354066	0.0344691
ENSMUSG00000031511	Arhgef7	657.011	1353.55	1.04275	0.00354378	0.0344742
ENSMUSG00000045620	Odf3l1	31.0911	87.7616	1.49709	0.00354284	0.0344742
ENSMUSG00000048546	Tob2	1317.08	2811.36	1.09392	0.00356469	0.0346521
ENSMUSG00000040747	Cd53	25.362	71.682	1.49894	0.00357776	0.0347664
ENSMUSG00000022514	Il1rap	264.952	597.294	1.17271	0.003598	0.0349503
ENSMUSG00000027428	Rbbp9	306.63	724.275	1.24004	0.00360918	0.0350461
ENSMUSG00000029843	Slc13a4	14.1067	39.8192	1.49709	0.00361264	0.035054
ENSMUSG00000026788	Zbtb43	276.055	571.882	1.05076	0.00361209	0.035054
ENSMUSG00000054863	Fam19a5	31.9429	70.1345	1.13463	0.00362581	0.0351479
ENSMUSG00000042148	Cox10	189.786	397.371	1.06612	0.00363257	0.0351958
ENSMUSG00000021217	Tshz3	332.211	751.097	1.1769	0.00363474	0.035204
ENSMUSG00000027122	2700007P21Rik	337.695	785.934	1.21869	0.00363697	0.0352127
ENSMUSG00000046324	Ermp1	899.419	1863.16	1.05069	0.00365286	0.0353343
ENSMUSG00000041915	Ammecr1l	130.626	274.315	1.0704	0.00365663	0.0353395
ENSMUSG00000073982	Rhog	94.1041	258.009	1.45509	0.00367192	0.0354475
ENSMUSG00000021830	Txndc16	362.702	863.37	1.2512	0.00369591	0.0356272
ENSMUSG00000026463	Atp2b4	1005.03	2119.52	1.0765	0.00370856	0.0357232
ENSMUSG00000048047	Zbtb33	286.612	684.902	1.2568	0.00371778	0.0357854
ENSMUSG00000069769	Msi2	985.764	1997.2	1.01866	0.00373777	0.0359262
ENSMUSG00000044477	Zfand3	1025.51	2092.86	1.02914	0.00374337	0.0359671
ENSMUSG00000027508	Pag1	187.807	433.224	1.20586	0.00375351	0.0360383
ENSMUSG00000033623	Pcgf3	926.776	2240.35	1.27343	0.00377967	0.0362501
ENSMUSG00000027210	Meis2	552.182	1233.68	1.15976	0.00379753	0.0364082
ENSMUSG00000034551	Hdx	29.0095	72.5172	1.3218	0.00379934	0.0364124
ENSMUSG00000055831	Gm9982	3.51848	16.1329	2.19698	0.00380536	0.0364569
ENSMUSG00000050017	Pitpnb	818.97	1980.14	1.27372	0.00381459	0.0365321
ENSMUSG00000057691	Zfp746	218.011	452.165	1.05245	0.00383145	0.0366804
ENSMUSG00000033557	Fam20b	886.974	1880	1.08377	0.00383355	0.0366872
ENSMUSG00000078994	Zfp429	4.3361	18.2003	2.0695	0.00385845	0.0368988
ENSMUSG00000011256	Adam19	1535.75	3560.86	1.21328	0.00389321	0.0372044
ENSMUSG00000029432	Gbas	511.302	1106.88	1.11425	0.00390581	0.037298
ENSMUSG00000041734	Kirrel	2615.94	5705.72	1.12508	0.00392082	0.0374143
ENSMUSG00000054203	Ifi205	200.714	467.515	1.21987	0.00392336	0.0374251
ENSMUSG00000078607	1810010H24Rik	32.3399	83.6174	1.37049	0.0039318	0.0374786
ENSMUSG00000070354	Evi2b	30.7566	83.0891	1.43376	0.00393143	0.0374786
ENSMUSG00000074140	Zfp319	30.7598	82.6748	1.4264	0.00400028	0.0380357
ENSMUSG00000027646	Src	284.544	586.534	1.04356	0.00402197	0.0381818
ENSMUSG00000034818	Celf5	11.1073	37.6747	1.76209	0.00402923	0.0382287
ENSMUSG00000022507	1810013L24Rik	809.702	1680.82	1.05371	0.00403462	0.0382661
ENSMUSG00000027175	Tcp11l1	157.466	352.636	1.16314	0.00405949	0.0384607
ENSMUSG00000035275	Raver2	28.9126	66.6787	1.20553	0.00406433	0.0384654
ENSMUSG00000026676	Ccdc3	48.7544	105.854	1.11847	0.00407708	0.0385309
ENSMUSG00000042444	Fam63b	1054.32	2254.71	1.09663	0.00407633	0.0385309
ENSMUSG00000025212	Sfxn3	478.705	1470.23	1.61883	0.00407432	0.0385309
ENSMUSG00000036585	Fgf1	30.3671	77.5024	1.35173	0.00408048	0.0385356
ENSMUSG00000059588	Calcrl	92.2961	234.189	1.34333	0.00412671	0.0388891
ENSMUSG00000049421	Zfp260	916.684	2083.37	1.18442	0.00413516	0.0389524
ENSMUSG00000025234	Arih1	1219.5	2572.21	1.07672	0.00414049	0.0389767
ENSMUSG00000015342	Xk	18.5778	50.9781	1.4563	0.00415745	0.0390954
ENSMUSG00000015134	Aldh1a3	329.84	765.911	1.21541	0.00416187	0.0391231
ENSMUSG00000022092	Ppp3cc	79.094	189.555	1.26098	0.00417512	0.0392198
ENSMUSG00000027679	Dnajc19	136.547	326.072	1.2558	0.00420355	0.0394279
ENSMUSG00000048347	Pcdhb18	40.1375	108.757	1.43808	0.00420247	0.0394279
ENSMUSG00000039205	Ciz1	626.092	1310.8	1.066	0.00424608	0.0397876
ENSMUSG00000038967	Pdk2	623.198	1369.18	1.13555	0.00426405	0.0399419
ENSMUSG00000020950	Foxg1	9.00784	34.3032	1.92909	0.00428267	0.0400456
ENSMUSG00000085128	Gm2115	95.7794	222.117	1.21353	0.00428175	0.0400456
ENSMUSG00000005836	Gata6	142.122	311.615	1.13263	0.00429763	0.0401289
ENSMUSG00000024678	Ms4a4d	697.986	1600.8	1.19753	0.00430354	0.0401699
ENSMUSG00000027435	Cd93	65.0206	160.981	1.30792	0.00430927	0.0401989
ENSMUSG00000031596	Slc7a2	768.945	1841.23	1.25972	0.00433015	0.0403757
ENSMUSG00000062949	Atp11c	364.037	787.937	1.11399	0.00434845	0.0405177
ENSMUSG00000023019	Gpd1	7340.47	15454.3	1.07407	0.00435493	0.0405639
ENSMUSG00000032279	Idh3a	1862.05	4183.7	1.16789	0.00435754	0.0405739
ENSMUSG00000089992	G6pd2	114.294	249.143	1.12423	0.00437012	0.040634
ENSMUSG00000090622	A930033H14Rik	35.7214	82.8266	1.2133	0.00436958	0.040634
ENSMUSG00000024070	Prkd3	761.326	1715.28	1.17186	0.00437997	0.0407113
ENSMUSG00000049281	Scn3b	6.17192	22.0454	1.83668	0.00440531	0.0409038
ENSMUSG00000028568	Btf3l4	63.1432	170.12	1.42985	0.00440806	0.040915
ENSMUSG00000040339	Fam102b	1706.02	3733.8	1.13001	0.00441578	0.0409579
ENSMUSG00000024887	Asah2	616.827	1449.84	1.23296	0.00441875	0.0409712
ENSMUSG00000048368	Omd	31.3227	166.227	2.40787	0.00442339	0.0409856
ENSMUSG00000085912	Gm16197	47.4666	127.548	1.42605	0.00442336	0.0409856
ENSMUSG00000013495	Tmem175	64.0444	135.721	1.0835	0.00442957	0.0410141
ENSMUSG00000035898	Uba6	296.583	687.178	1.21225	0.00442899	0.0410141
ENSMUSG00000093661	Eif4e3	254.355	570.55	1.16551	0.00443595	0.0410589
ENSMUSG00000029152	Ociad1	1046.96	2170.56	1.05186	0.00444652	0.041128
ENSMUSG00000040818	Fam116a	329.182	700.983	1.09049	0.00445006	0.041132
ENSMUSG00000024712	Rfk	218.313	491.209	1.16994	0.00444881	0.041132
ENSMUSG00000021540	Smad5	850.497	1860.81	1.12955	0.00446363	0.0412431
ENSMUSG00000001155	Ftcd	13.5283	42.8575	1.66356	0.00446992	0.0412724
ENSMUSG00000007480	Mc5r	216.165	484.097	1.16316	0.00448386	0.0413723
ENSMUSG00000044221	Grsf1	1023.81	2203.48	1.10583	0.00448892	0.0413758
ENSMUSG00000038268	Ovca2	49.1168	125.686	1.35553	0.00448865	0.0413758
ENSMUSG00000028809	Srrm1	1754.14	3816.25	1.1214	0.00449314	0.0413879
ENSMUSG00000025786	Zdhhc3	781.474	1647.05	1.07561	0.00450725	0.0414727
ENSMUSG00000039706	Ldb2	68.2048	174.295	1.35359	0.00451736	0.0415298
ENSMUSG00000022285	Ywhaz	441.919	1062.2	1.2652	0.00453718	0.0416468
ENSMUSG00000039960	Rhou	690.946	1476.72	1.09575	0.00454058	0.0416526
ENSMUSG00000042429	Adora1	939.837	1893.08	1.01026	0.00456129	0.0417958
ENSMUSG00000038244	Mical2	797.226	1700.04	1.09251	0.00456674	0.0418243
ENSMUSG00000026743	Mllt10	389.02	843.107	1.11587	0.00457266	0.0418566
ENSMUSG00000052752	Traf7	306.005	677.305	1.14625	0.00458173	0.0419251
ENSMUSG00000031618	Nr3c2	23.5334	64.4299	1.45302	0.00460841	0.0421402
ENSMUSG00000020390	Ube2b	605.896	1402.11	1.21046	0.00461969	0.0422288
ENSMUSG00000028098	Rnf115	418.694	1094.4	1.38617	0.00462923	0.0423014
ENSMUSG00000028345	Tex10	166.396	378.569	1.18593	0.00468877	0.0427411
ENSMUSG00000037010	Apln	219.532	460.237	1.06795	0.00471489	0.0429213
ENSMUSG00000019966	Kitl	576.494	1253.82	1.12096	0.00473616	0.0430924
ENSMUSG00000025245	Lztfl1	90.6796	199.644	1.13858	0.00477243	0.0434004
ENSMUSG00000032562	Gnai2	2466.52	5320.51	1.10909	0.00477714	0.0434135
ENSMUSG00000030556	Lrrc28	78.2592	167.362	1.09664	0.00481631	0.0437245
ENSMUSG00000035845	Alg12	79.4218	175.198	1.14138	0.00484897	0.0439758
ENSMUSG00000081126	Gm15784	44.0527	105.843	1.26462	0.00485091	0.0439783
ENSMUSG00000082912	Gm8770	17.9693	47.6833	1.40795	0.00487975	0.0442096
ENSMUSG00000087178	A230056P14Rik	22.8038	56.8517	1.31793	0.00488623	0.0442381
ENSMUSG00000036676	Tmtc3	112.105	269.302	1.26437	0.00491673	0.044499
ENSMUSG00000034457	Eda2r	370.449	836.673	1.17539	0.00491983	0.0445119
ENSMUSG00000037225	Fgf2	78.4348	239.531	1.61065	0.0049353	0.0446366
ENSMUSG00000030074	Gxylt2	25.6599	68.1115	1.40838	0.00496601	0.0448379
ENSMUSG00000036882	Arhgap33	41.3877	93.978	1.18312	0.0049742	0.0448965
ENSMUSG00000082028	Gm1826	53.061	154.731	1.54404	0.00500295	0.0451099
ENSMUSG00000029098	Acox3	350.056	720.714	1.04184	0.00501852	0.0452349
ENSMUSG00000053664	Uck2	14.8911	41.8671	1.49136	0.00503175	0.0453083
ENSMUSG00000006731	B4galnt1	51.9947	134.176	1.36769	0.00505808	0.0455296
ENSMUSG00000029844	Hoxa1	29.8148	68.7212	1.20472	0.00506303	0.0455587
ENSMUSG00000043122	A530016L24Rik	1048.93	2167.56	1.04714	0.00507967	0.0456527
ENSMUSG00000001655	Hoxc13	21.8691	55.8971	1.35388	0.00509161	0.0457226
ENSMUSG00000028212	Ccne2	44.253	99.7331	1.1723	0.00509993	0.0457665
ENSMUSG00000025738	Fbxl16	29.8195	75.3535	1.33742	0.00511391	0.0458763
ENSMUSG00000037416	Dmxl1	1264.69	2592.74	1.03569	0.00513923	0.0460879
ENSMUSG00000027957	Slc35a3	294.014	626.939	1.09244	0.00515595	0.0461131
ENSMUSG00000020570	Sypl	341.017	745.424	1.12822	0.00515504	0.0461131
ENSMUSG00000085243	4930480K23Rik	32.6077	82.3419	1.33641	0.00515472	0.0461131
ENSMUSG00000031631	4933411K20Rik	332.395	740.763	1.15611	0.00514928	0.0461131
ENSMUSG00000020902	Ntn1	74.8628	189.932	1.34316	0.00520905	0.0465095
ENSMUSG00000041624	Gucy1a2	281.019	634.616	1.17522	0.00527875	0.0470526
ENSMUSG00000046417	BC046404	113.106	241.422	1.09388	0.00528663	0.047107
ENSMUSG00000018076	Med13l	3747.19	7614.39	1.02292	0.00528908	0.047113
ENSMUSG00000023994	Nfya	347.773	712.88	1.03552	0.00531059	0.0472411
ENSMUSG00000069755	Zfp125	6.57874	28.9175	2.13606	0.0053401	0.0474877
ENSMUSG00000047878	A4galt	121.49	276.739	1.18769	0.00534196	0.0474883
ENSMUSG00000069495	Epc2	543.576	1209.36	1.15369	0.00535781	0.0476132
ENSMUSG00000038371	Sbf2	1629.33	3443.17	1.07946	0.0053639	0.0476513
ENSMUSG00000043131	Mob1a	1492.56	3352.46	1.16743	0.00540382	0.0479738
ENSMUSG00000021065	Fut8	363.714	777.435	1.09592	0.00540908	0.0480045
ENSMUSG00000093470	RP23-164N15.3	58.8533	139.24	1.24238	0.00541305	0.0480236
ENSMUSG00000030340	Scnn1a	13.8584	40.785	1.55728	0.00542887	0.0481157
ENSMUSG00000038481	Cdk19	307.471	650.857	1.08189	0.00544481	0.0482247
ENSMUSG00000078143	Gm17344	127.723	263.023	1.04217	0.00546457	0.0483674
ENSMUSG00000032289	Thsd4	53.3637	141.011	1.40187	0.0054783	0.0484242
ENSMUSG00000024143	Rhoq	1383.37	2906.72	1.07121	0.00550493	0.0485785
ENSMUSG00000045007	Tubg2	12.6438	35.0124	1.46944	0.00552065	0.0486694
ENSMUSG00000042485	Mustn1	121.764	291.333	1.25859	0.00555964	0.0489089
ENSMUSG00000032400	Zwilch	9.39186	31.0527	1.72523	0.00556664	0.0489439
ENSMUSG00000022462	Slc38a2	959.083	2091.35	1.12471	0.00556935	0.0489515
ENSMUSG00000041530	Eif2c1	607.641	1313.13	1.11171	0.00558331	0.049058
ENSMUSG00000024304	Cdh2	450.412	1013.62	1.1702	0.0055856	0.0490618
ENSMUSG00000053870	Fpgt	198.076	446.022	1.17106	0.0055944	0.0491229
ENSMUSG00000022878	Adipoq	4712.47	9858.85	1.06493	0.00561011	0.0492119
ENSMUSG00000034612	Chst11	410.211	928.535	1.17859	0.00562228	0.0492903
ENSMUSG00000039967	Zfp292	1256.26	2618.15	1.05942	0.00564456	0.0494486
ENSMUSG00000002345	2310045N01Rik	87.7905	191.884	1.1281	0.00567894	0.0496842
