# Supplementary material for: An adipose lncRAP2-Igf2bp2 complex enhances adipogenesis and energy expenditure by stabilizing target mRNAs
Source: iScience. 2021 Dec 25;25(1):103680. doi: 10.1016/j.isci.2021.103680 (PMC8749451; doi:10.1016/j.isci.2021.103680)
Supplement: Data S3. Oligos and antibodies used in this study, related to STAR Methods [file mmc4.xlsx]

## Sheet: Primers & DsiRNAs
Primer mouse	forward 5´- 3´	reverse 5´- 3´	Source	Identifier
lnc-RAP-2	GGTCCTTAGGCAGAGTCTTG	TCCATGGAGCACAATAGCTG	doi: 10.1073/pnas.1222643110.	IDT
18S	GTAACCCGTTGAACCCCATT	CCATCCAATCGGTAGTAGC	doi: 10.1038/ncb2286.	IDT
47s pre rRNA	CTCCTGTCTGTGGTGTCCAA	TGATACGGGCAGACACAGAA	This paper	IDT
AdipoQ	CGATTGTCAGTGGATCTGACG	CAACAGTAGCATCCTGAGCCCT	doi: 10.1038/ncb2286.	IDT
Cebpalpha	TGCGCAAGAGCCGAGATAAA	CCTTCTGTTGCGTCTCCACG	doi: 10.1038/ncb2286.	IDT
Fabp4	ACAAGCTGGTGGTGGAATGTG	CCTTTGGCTCATGCCCTTT	doi: 10.1038/ncb2286.	IDT
Ppargamma	GTGCCAGTTTCGATCCGTAGA	GGCCAGCATCGTGTAGATGA	doi: 10.1038/ncb2286.	IDT
Glut4	CTGTCGCTGGTTTCTCCAACT	CCCATAGCATCCGCAACATA	doi: 10.1038/ncb2286.	IDT
lnc-FIRRE	AGCCATTTTGAAGCAGGGAA	CTCTGAAGGGTCAGGTGATG	doi: 10.1038/nsmb.2764.	IDT
IGF2bp2	GACTACCCCGACCAGAACTG	GAGGCGGGATGTTCCGAATC	This paper	IDT
IGF2	GTGCTGCATCGCTGCTTAC	ACGTCCCTCTCGGACTTGG	This paper	IDT
Pgc1alpha	CCCTGCCATTGTTAAGACC	TGCTGCTGTTCCTGTTTTC	doi: 10.1038/ncb2286.	IDT
Cidea	TGCTCTTCTGTATCGCCCAGT	GCCGTGTTAAGGAATCTGCTG	doi: 10.1038/ncb2286.	IDT
Elovl3	TTCTCACGCGGGTTAAAAATGG	GAGCAACAGATAGACGACCAC	This paper	IDT
5´RACE g.s. RAP2 5´	TTTCGCTTTGCACAAACATC		This paper	IDT
5´RACE g.s. RAP2 inner	TCCACATTGCAATTCCTTTCT		This paper	IDT
5´RACE g.s. RAP2 outer	TGGACTTCAGGGCCTCAGT		This paper	IDT
3´RACE g.s. RAP2 outer	TGGAGTAAGGAATTTGCACCT		This paper	IDT
3´RACE g.s. RAP2 inner	CCTCCTCCTTTTCCTCTTCC		This paper	IDT
M13	GTAAAACGACGGCCAG	CAGGAAACAGCTATGAC	Thermo Fisher Scientific	K4575J10
Primer human	forward 5´- 3´	reverse 5´- 3´	Source	Identifier
hulncRAP-2	TAAATACTGCAGGCGAAGGAC	CCTTCTACCCGCGTCATCA	This paper	IDT
human18S	GTAACCCGTTGAACCCCATT	CCATCCAATCGGTAGTAGCG	This paper	IDT
DsiRNAs	forward 5´- 3´	reverse 5´- 3´	Source	Identifier
DsiRNA lncRAP-2 #1	CTGCATGGATGTTTTGTTTAGTCAA	AACTGATTTGTTTTGTAGGTACGTCCT	This paper	IDT
DsiRNA lncRAP-2 #2	CTTCTACAAGAAATCAGAAACAGTA	ATGACAAAGACTAAAGAACATCTTCAG	This paper	IDT
DsiRNA Igf2bp2 #1	AAGCAGTGCTCTGAATATCATACCA	TGGTATGATATTCAGAGCACTGCTTTG	mm.Ri.Igf2bp2.13.1	IDT
DsiRNA Igf2bp2 #2	AAGAGGCAAAGCTAGCTATTGAGAA	TTCTCAATAGCTAGCTTTGCCTCTTCT	mm.Ri.Igf2bp2.13.2	IDT

## Sheet: Antibodies
Name	description	order nr	manufacturer
IGF2BP2	polyclonal	ab151463	Abcam
DDX47	polyclonal	ab128204	Abcam
Exosc6	polyclonal	ab50910	Abcam
Serbp1	monoclonal	ab57285	Abcam

## Sheet: RNA panels
RNA	species	order nr	manufacturer
Mouse Total RNA Master Panel	mouse	636644	Takara
Total RNA from Subcutaneous Adipose Tissue, BMI <24.99	human	RNA-T10-1	Zen-bio
Total RNA from Subcutaneous Adipose Tissue, BMI 25.0-29.99	human	RNA-T10-2	Zen-bio
Total RNA from Subcutaneous Adipose Tissue, BMI >30.0	human	RNA-T10-3	Zen-bio
Human Adipose Tissue Total RNA	human	636558	Takara
Human Spleen Total RNA	human	636525	Takara
Human Lung Total RNA	human	636524	Takara
Human Salivary Gland Total RNA	human	636552	Takara
Human Spinal Cord Total RNA	human	636554	Takara
Human Heart Total RNA	human	636532	Takara
Human Uterus Total RNA	human	636551	Takara

## Sheet: Antisense probes
probe name	sequence 5´- 3´		probe name	sequence 5´- 3´		probe name	sequence 5´- 3´
RAP2_exon_probe1	aggtgttggatcactcagag		RAP2_intron_probe1	taatttcggtgtggctttca		H19_exon_probe1	tcagtccttcaacattcctg
RAP2_exon_probe2	tccttaaccgtggttgttag		RAP2_intron_probe2	gagggagtcagtcagtcaat		H19_exon_probe2	ccacgtcctgtaaccaaaag
RAP2_exon_probe3	gcggtttggtaacgtatcag		RAP2_intron_probe3	aagctctgaacagcagaatg		H19_exon_probe3	accttcgtttagaaggtcag
RAP2_exon_probe4	acattgcaattcctttctgg		RAP2_intron_probe4	caattttttcccctgctgag		H19_exon_probe4	ttctatgtgccattctgctg
RAP2_exon_probe5	agcaaagctctggacttcag		RAP2_intron_probe5	aggttaagtcagcaaggtgt		H19_exon_probe5	tgtctcctttgctaactatc
RAP2_exon_probe6	gagatttactctcccaagtg		RAP2_intron_probe6	aacgcaaacctcactagcat		H19_exon_probe6	ctcagtctttactggcaacc
RAP2_exon_probe7	gttacaatgctcactgcacg		RAP2_intron_probe7	gaatgtggacatttacctcc		H19_exon_probe7	tctccaaggactcctatcac
RAP2_exon_probe8	tccatcagccttgcaaataa		RAP2_intron_probe8	gtttcccattagtcatcaaa		H19_exon_probe8	gaattacggtgggtgggatg
RAP2_exon_probe9	ggctcagctttcaattgatt		RAP2_intron_probe9	atgtgcgtaagaggttggag		H19_exon_probe9	cactcttgaaccttcttcta
RAP2_exon_probe10	ccatgacaaagacgggagtt		RAP2_intron_probe10	aagaccagctgagtatgtga		H19_exon_probe10	tctggcaaacttgggacttt
RAP2_exon_probe11	acacagttttccaaggttca		RAP2_intron_probe11	catagcaacagcaaacagca		H19_exon_probe11	ttttccattctccagttatt
RAP2_exon_probe12	atctgaatgactcctggaga		RAP2_intron_probe12	gttttatgacctcacctatt		H19_exon_probe12	tgtaaaatccctctggagtc
RAP2_exon_probe13	ctgcttcaagggttacgatt		RAP2_intron_probe13	cctactctatttgacacaga		H19_exon_probe13	tcatgggaatggtgtgtctg
RAP2_exon_probe14	tagctgctttagcaagttca		RAP2_intron_probe14	cctcctaatgtgtataatac		H19_exon_probe14	atacagtgtaccaagtccac
RAP2_exon_probe15	caagaactggccaagaccac		RAP2_intron_probe15	tctattgtcataaacctccc		H19_exon_probe15	cctggaaatgttctgtctgt
RAP2_exon_probe16	cgaaaagaaatccatccccg		RAP2_intron_probe16	gcagaacaaaggccatatgc		H19_exon_probe16	ctccctagaaactcattcat
RAP2_exon_probe17	accagtttctacgaggtatg		RAP2_intron_probe17	gtggaatactggcctggaaa		H19_exon_probe17	cttcgagacaccgatcactg
RAP2_exon_probe18	tagcacaagtgatggagctc		RAP2_intron_probe18	gtggtaacatatatgcccat		H19_exon_probe18	acattgaccacacctgtcat
RAP2_exon_probe19	cacaatagctgtgaggtctc		RAP2_intron_probe19	tggttacatatatgcccatg		H19_exon_probe19	gaccatgtcatgtctttctg
RAP2_exon_probe20	ataataattccccgctttgg		RAP2_intron_probe20	atgtggttacatatatgccc		H19_exon_probe20	atggtgttcaagaaggctgg
RAP2_exon_probe21	cttccaccaaacacatgtta		RAP2_intron_probe21	gtggtaacatatatgcccat		H19_exon_probe21	cagacggcttctacgacaag
RAP2_exon_probe22	gaggagagtggtagaagctc		RAP2_intron_probe22	ggcaggggaacatgaaaacc		H19_exon_probe22	tagctctttgggaaaagtga
RAP2_exon_probe23	tagaggaacagcatggatcc		RAP2_intron_probe23	agaattcagagtttgggtcc		H19_exon_probe23	tccagagagcagcagagaag
RAP2_exon_probe24	gttgacctttcattgcttct					H19_exon_probe24	ttctttcatcttgagggttc
RAP2_exon_probe25	atcccataggatacagctta					H19_exon_probe25	gattcaaaggcccagacatg
RAP2_exon_probe26	cgagctcgttttaactctga					H19_exon_probe26	gacggacttaaagaagtccc
RAP2_exon_probe27	aacttatgtgggggtcacat					H19_exon_probe27	cagcatcttcttgattcaga
RAP2_exon_probe28	atggattcatgtgggtcatc					H19_exon_probe28	ggtagtgtagtggttctgat
RAP2_exon_probe29	gagagatgagcgctggagag					H19_exon_probe29	cttcaccttggagcagattc
RAP2_exon_probe30	gaccaactctttcattctca					H19_exon_probe30	ttgacaccatctgttctttc
RAP2_exon_probe31	tgtggctatggtgagaacac					H19_exon_probe31	atgagtctgctctttcaaaa
RAP2_exon_probe32	gtggcaaacagatgcgacat					H19_exon_probe32	caggatgatgtgggtggtgg
RAP2_exon_probe33	atgcattggcaagtggattc					H19_exon_probe33	atggggaaacagagtcacgg
RAP2_exon_probe34	tagacgcacaaagcctggta					H19_exon_probe34	gtgcaaattcaaaagggggt
RAP2_exon_probe35	ccatcttttacaaccagcag					H19_exon_probe35	tccaaaccagtgcaatcgac
RAP2_exon_probe36	ctaatgtgccaccagaagtg					H19_exon_probe36	gagactcaaagctatctccg
RAP2_exon_probe37	gcctgaagcaaattccaaca					H19_exon_probe37	acactcgctgtatacattca
RAP2_exon_probe38	cgtggcagtgggagagaaaa					H19_exon_probe38	cagcattgccaaagaggttt
RAP2_exon_probe39	ctgggaaatcagccttgtta					H19_exon_probe39	cagacggagatggacgacag
RAP2_exon_probe40	aatcccaacaagagtgatcc					H19_exon_probe40	atggaactgcttccagacta
RAP2_exon_probe41	ctaaggatgcatgaagaccc					H19_exon_probe41	agggcatgttgaacacttta
RAP2_exon_probe42	catcctcaatgcaaagcacg					H19_exon_probe42	gaggaggggcaaaggatgaa
RAP2_exon_probe43	ataacttcaccaggtgaacc					H19_exon_probe43	actgtatttattgatggacc
RAP2_exon_probe44	agcagtgcgtttatttctac
RAP2_exon_probe45	aacattttacaatcccctgg
RAP2_exon_probe46	tgccatgcaagtgactttat
RAP2_exon_probe47	ggctgacactaaagtgacgg
RAP2_exon_probe48	atgacacaaggtcttgtagc

## Sheet: RACE sequencing
sequencing of 5'RACE, 4 clones each band; in lowercase the 5'RACE adpater, B=big size band, S=small size band
sequencing was done with M13 fwd and rev primer
	5´- 3´
clone B1 fwd	cgcggatccgaacactgcgtttgctggctttgatgaaaAGTTTTCAGTAGACTTTCGCTTTGCACAAACATCTTCTCTGAGTGATCCAACACCTCCTGCAGCTCTGGCAAACTCTGGGTCAGCCCGGAGTCCCTCGAAGCTGGAGCTGAGGTCAGAGAAGCCCAGGACAGCCACGAAGCTGTGGGTCCTCGCGCCTAACAACCACGGTTAAGGATTCTGATACGTTACCAAACCGCCACCCAGAAAGGAATTGCAATGTGGA
clone B1 rev	cgcggatccgaacactgcgtttgctggctttgatgaaaAGTTTTCAGTAGACTTTCGCTTTGCACAAACATCTTCTCTGAGTGATCCAACACCTCCTGCAGCTCTGGCAAACTCTGGGTCAGCCCGGAGTCCCTCGAAGCTGGAGCTGAGGTCAGAGAAGCCCAGGACAGCCACGAAGCTGTGGGTCCTCGCGCCTAACAACCACGGTTAAGGATTCTGATACGTTACCAAACCGCCACCCAGAAAGGAATTGCAATGTGGA
clone B2 fwd	cgcggatccgaacagagcgtttgctggctttgatgaaaAGTTTTCAGTAGACTTTCGCTTTGCACAAACATCTTCTCTGAGTGATCCAACACCTCCTGCAGCTCTGGCAAACTCTGGGTCAGCCCGGAGTCCCTCGAAGCTGGAGCTGAGGTCAGAGAAGCCCAGGACAGCCACGAAGCTGTGGGTCCTCGCGCCTAACAACCACGGTTAGGGATTCTGATACGTTACCAAACCGCCACCCAGAAAGGAATTGCAATGTGGA
clone B2 rev	cgcggatccgaacactgcgtttgctggctttgatgaaaAGTTTTCAGTATACTTTCGCTTTGCACAAACATCTTCTCTGAGTGATCCAACACCTCCTGCAACTCTGGCAAACTCTGGGTCAGCCCGGAGTCCCTCCAAACTGGAGCTGAGGTCAGAAAAGCCCAGGACAGCCACGAACCTGTGGGTCCTCGCGCCTAACAACCACGGTTAGGGATTCTGATACGTTACCAAACCGCCACCCAGAAAGGAATTGCAATGTGGA
clone B3 fwd	cgcggatccgaacactgcgtttgctggctttgatgaaaAGACTTTCGCTTTGCACAAACATCTTCTCTGAGTGATCCAACACCTCCTGCAGCTCTGGCAAACTCTGGGTCAGCCCGGAGTCCCTCGAAGCTGGAGCTGAGGTCAGAGAAGCCCAGGACAGCCACGAAGCTGTGGGTCCTCGCGCCTAACAACCACGGTTAAGGATTCTGATACGTTACCAAACCGCCACCCAGAAAGGAATTGCAATGTGGA
clone B3 rev	cgcggatccgaacactgcgtttgctggctttgatgaaaAGACTTTCGCTTTGCACAAACATCTTCTCTGAGTGATCCAACACCTCCTGCAGCTCTGGCAAACTCTGGGTCAGCCCGGAGTCCCTCGAAGCTGGAGCTGAGGTCAGAGAAGCCCAGGACAGCCACGAAGCTGTGGGTCCTCGCGCCTAACAACCACGGTTAAGGATTCTGATACGTTACCAAACCGCCACCCAGAAAGGAATTGCAATGTGGA
clone B4 fwd	cgcggatccgaacattgcgtttgctggatttgatgaaaAGACTTTCGCTTTGCACAAACATCTTCTCTGAGTGATCCAACACCTCCTGCAGCTCTGGCAAACTCTGGGTCAGCCCGGAGTCCCTCGAAGCTGGAGCTGAGGTCAGAGAAGCCCAGGACAGCCACGAAGCTGTGGGTCCTCGCGCCTAACAACCACGGTTAAGGATTCTGATACGTTACCAAACCGCCACCCAGAAAGGAATTGCAATGTGGA
clone B4 rev	cgcggatccgaacactgcgtttgctggctttgatgaaaAGATTTTCGCTTTGCTCAAACATCTTCTCTGAGTGATCCAACACCTCCTGCAACTCTGGGAAACTCTGGGTCACCCCGGATTCCCTCGAAGCTGGACCTGACGTCAGATAAGCCCAGAACAGCCACGAACCTGTGGGTCCTCGCGCCTAACAACCACGGTTAACGATTCTGATAGATTACCATACCGCCCCCCACAAAGGAATTGCAATGTGTA
clone S1 fwd	cgcggatccgaacactgcgtttgctggctttgatgaaaGAAGCTGGAGCTGAGGTCAGAGAAGCCCAGGACAGCCACGAAGCTGTGGGTCCTCGCGCCTAACAACCACGGTTAAGGATTCTGATACGTTACCAAACCGCCACCCAGAAAGGAATTGCAATGTGGA
clone S1 rev	cgcggatccgaacactgcgtttgctggctttgatgaaaGAAGCTGGAGCTGAGGTCAGAGAAGCCCAGGACAGCCACGAAGCTGTGGGTCCTCGCGCCTAACAACCACGGTTAAGGATTCTGATACGTTACCAAACCGCCACCCAGAAAGGAATTGCAATGTGGA
clone S2 fwd	cgcggatccgaacactgcgtttgctggctttgatgaaaGAAGCTGGAGCTGAGGTCAGAGAAGCCCAGGACAGCCACGAAGCTGTGGGTCCTCGCGCCTAACAACCACGGTTAAGGATTCTGATACGTTACCAAACCGCCACCCAGAAAGGAATTGCAATGTGGA
clone S2 rev	cgcggatccgaacactgcgtttgctggctttgatgaaaGAAGCTGGAGCTGAGGTCAGAGAAGCCCAGGACAGCCACGAAGCTGTGGGTCCTCGCGCCTAACAACCACGGTTAAGGATTCTGATACGTTACCAAACCGCCACCCAGAAAGGAATTGCAATGTGGA
clone S3 fwd	cgcggatccgaacactgcgtttgctggctttgatgaaaGAAGCTGGAGCTGAGGTCAGAGAAGCCCAGGACAGCCACGAAGCTGTGGGTCCTCGCGCCTAACAACCACGGTTAAGGATTCTGATACGTTACCAAACCGCCACCCAGAAAGGAATTGCAATGTGGA
clone S3 rev	cgcggatccgaacactgcgtttgctggctttgatgaaaGAAGCTGGAGCTGAGGTCAGAGAAGCCCAGGACAGCCACGAAGCTGTGGGTCCTCGCGCCTAACAACCACGGTTAAGGATTCTGATACGTTACCAAACCGCCACCCAGAAAGGAATTGCAATGTGGA
clone S4 fwd	cgcggatccgaacactgcgtttgctggctttgatgaaaGAAGCTGGAGCTGAGGTCAGAGAAGCCCAGGACAGCCACGAAGCTGTGGGTCCTCGCGCCTAACAACCACGGTTAAGGATTCTGATACGTTACCAAACCGCCACCCAGAAAGGAATTGCAATGTGGA
clone S4 rev	cgcggatccgaacactgcgtttgctggctttgatgaaaGAAGCTGGAGCTGAGGTCAGAGAAGCCCAGGACAGCCACGAAGCTGTGGGTCCTCGCGCCTAACAACCACGGTTAAGGATTCTGATACGTTACCAAACCGCCACCCAGAAAGGAATTGCAATGTGGA
sequencing of 3'RACE, 4 clones each band; in lowercase at the 5' inner primer gene specific, at the 3' inner primer from the RACE kit
sequencing was done with M13 fwd and rev primer
	5´- 3´
clone 1 fwd	beginning not found
clone 1 rev	cctcctccttttcctcttccTCCCTTAACATGTGGCCAAGGGCAGCTTTAAAACTTGCTACAAAGACCAAACCATCCTTAAATTCCCAATCTTTCTGCCTCTACCTTTCTCAGATGCTGAGATTATGGGCATGTTCTACCTCATCCAGCCTTAGTGACTTTATTCTTTATTCCCTCAGCCGTGGTGTTTATGCTGATGGTGATTCATGGTAGACCGGGTGACATCAGCCAACCCTCGTGAGGTGCTGTTGGCTGAGTCTAACTATATGGACTCAGACTATCATTCAGATACTAAGTCTTAAAAAGAAACGAACTCTCCAAAGGCTGATGCCCAAGTAACACTCTCCACTTGACAATACTTACTGCCGTTCTCTCTGTTGGGAGGGCATGTTGTTCTGAG…
clone 2 fwd	cctcctccttttcctcttccTCCCTTAACATGTGGCCAAGGGCAGCTTTAAAACTTGCTACAAAGACCAAACCATCCTTAAATTCCCAATCTTTCTGCCTCTACCTTTCTCAGATGCTGAGATTATGGGCATGTTCTACCTCATCCAGCCTTAGTGACTTTATTCTTTATTCCCTCAGCCGTGGTGTTTATGCTGATGGTGATTCATGGTAGACCGGGTGACATCAGCCAACCCTCGTGAGGTGCTGTTGGCTGAGTCTAACTATATGGACTCAGACTATCATTCAGATACTAAGTCTTAAAAAGAAACGAACTCTCCAAAGGCTGATGCCCAAGTAACACTCTCCACTTGACAATACTTACTGCCGTTCTCTCTGTTGGGAGGGCATGTTGTTCTGAG…
clone 2 rev	cctcctccttttcctcttccTCCCTTAACATGTGGCCAAGGGCAGCTTTAAAACTTGCTACAAAGACCAAACCATCCTTAAATTCCCAATCTTTCTGCCTCTACCTTTCTCAGATGCTGAGATTATGGGCATGTTCTACCTCATCCAGCCTTAGTGACTTTATTCTTTATTCCCTCAGCCGTGGTGTTTATGCTGATGGTGATTCATGGTAGACCGGGTGACATCAGCCAACCCTCGTGAGGTGCTGTTGGCTGAGTCTAACTATATGGACTCAGACTATCATTCAGATACTAAGTCTTAAAAAGAAACGAACTCTCCAAAGGCTGATGCCCAAGTAACACTCTCCACTTGACAATACTTACTGCCGTTCTCTCTGTTGGGAGGGCATGTTGTTCTGAG…
clone 3 fwd	cctcctccttttcctcttccTCCCTTAACATGTGGCCAAGGGCAGCTTTAAAACTTGCTACAAAGACCAAACCATCCTTAAATTCCCAATCTTTCTGCCTCTACCTTTCTCAGATGCTGAGATTATGGGCATGTTCTACCTCATCCAGCCTTAGTGACTTTATTCTTTATTCCCTCAGCCGTGGTGTTTATGCTGATGGTGATTCATGGTAGACCGGGTGACATCAGCCAACCCTCGTGGGGTGCTGTTGGCTGAGTCTAACTATATGGACTCAGACTATCATTCAGATACTAAGTCTTAAGAAGAAACGAACTCTCCAAAGGCTGATGCCCAAGTAACACTCTCCACTTGACAATACTTACTGCCGTTCTCTCTGTTGGGAGGGCATGTTGTTCTGAG…
clone 3 rev	cctcctccttttcctcttccTCCCTTAACATGTGGCCAAGGGCAGCTTTAAAACTTGCTACAAAGACCAAACCATCCTTAAATTCCCAATCTTTCTGCCTCTACCTTTCTCAGATGCTGAGATTATGGGCATGTTCTACCTCATCCAGCCTTAGTGACTTTATTCTTTATTCCCTCAGCCGTGGTGTTTATGCTGATGGTGATTCATGGTAGACCGGGTGACATCAGCCAACCCTCGTGGGGTGCTGTTGGCTGAGTCTAACTATATGGACTCAGACTATCATTCAGATACTAAGTCTTAAGAAGAAACGAACTCTCCAAAGGCTGATGCCCAAGTAACACTCTCCACTTGACAATACTTACTGCCGTTCTCTCTGTTGGGAGGGCATGTTGTTCTGAG…
clone 4 fwd	cctcctccttttcctcttccTCCCTTAACATGTGGCCAAGGGCAGCTTTAAAACTTGCTACAAAGACCAAACCATCCTTAAATTCCCAATCTTTCTGCCTCTACCTTTCTCAGATGCTGAGATTATGGGCATGTTCTACCTCATCCAGCCTTAGTGACTTTATTCTTTATTCCCTCAGCCGTGGTGTTTATGCTGATGGTGATTCATGGTAGACCGGGTGACATCAGCCAACCCTCGTGAGGTGCTGTTGGCTGAGTCTAACTATATGGACTCAGACTATCATTCAGATACTAAGTCTTAAAAAGAAACGAACTCTCCAAAGGCTAATGCCCAAGTAGCACTCTCCACTTGACAATACTTACTGCCGTTCTCTCTGTTGGGAGGGCATGTTGTTCTGAG…
clone 4 rev	cctcctccttttcctcttccTCCCTTAACATGTGGCCAAGGGCAGCTTTAAAACTTGCTACAAAGACCAAACCATCCTTAAATTCCCAATCTTTCTGCCTCTACCTTTCTCAGATGCTGAGATTATGGGCATGTTCTACCTCATCCAGCCTTAGTGACTTTATTCTTTATTCCCTCAGCCGTGGTGTTTATGCTGATGGTGATTCATGGTAGACCGGGTGACATCAGCCAACCCTCGTGAGGTGCTGTTGGCTGAGTCTAACTATATGGACTCAGACTATCATTCAGATACTAAGTCTTAAAAAGAAACGAACTCTCCAAAGGCTAATGCCCAAGTAGCACTCTCCACTTGACAATACTTACTGCCGTTCTCTCTGTTGGGAGGGCATGTTGTTCTGAG…
