# Supplementary material for: An adipose lncRAP2-Igf2bp2 complex enhances adipogenesis and energy expenditure by stabilizing target mRNAs
Source: iScience. 2021 Dec 25;25(1):103680. doi: 10.1016/j.isci.2021.103680 (PMC8749451; doi:10.1016/j.isci.2021.103680)
Supplement: Data S4. Datasets used in this study, related to STAR Methods [file mmc5.xlsx]

## Sheet: Dataset
Organism	Name	Database	Accession	Dataset	Sample
Mouse	White adipocyte RNA-seq	GEO	GSE89108	Integrative analysis of translatome and transcriptome of adipocytes	GSM2358935-GSM2358936
Human	White adipocyte RNA-seq	GEO	GSE97205	De novo reconstruction of human adipose reveals conserved lncRNAs as regulators of brown adipogenesis	GSM2559646-GSM2559648
Mouse	CAGE-seq	FANTOM5	https://fantom.gsc.riken.jp/5/datafiles/latest/extra/CAGE_peaks/	Comparative transcriptomics of primary cells in vertebrates	mm9.cage_peak_phase1and2combined
Human	CAGE-seq	FANTOM5	https://fantom.gsc.riken.jp/5/datafiles/latest/extra/CAGE_peaks/	Comparative transcriptomics of primary cells in vertebrates	hg19.cage_peak_phase1and2combined
Mouse	PolyA-seq	GEO	GSE30198	Digital gene expression and global mapping of polyadenylation sites with PolyA-Seq	GSM747481-GSM747485
Human	PolyA-seq	GEO	GSE30198	Digital gene expression and global mapping of polyadenylation sites with PolyA-Seq	GSM747470-GSM747480
Mouse	PPARγ	GEO	GSE64458	Genetic Variation Determines PPARγ Function and Antidiabetic Drug Response In Vivo [ChIP-seq]	GSE64458_B6_eWAT_chow_ab_gsnap.ucsc
Human	PPARγ	GEO	GSE27450	Cross-species comparison of C/EBPα and PPARγ profiles in mouse and human adipocytes reveals interdependent retention of binding sites	GSM678397-GSM678398
Mouse	C/EBPα	GEO	GSE27450	Cross-species comparison of C/EBPα and PPARγ profiles in mouse and human adipocytes reveals interdependent retention of binding sites	GSM678392
Human	C/EBPα	GEO	GSE27450	Cross-species comparison of C/EBPα and PPARγ profiles in mouse and human adipocytes reveals interdependent retention of binding sites	GSM678395-GSM678396
Mouse	Dnase I	GEO	GSE37074	DNaseI Hypersensitivity by Digital DNaseI from ENCODE/University of Washington	GSM1014165
Human	Dnase I	Roadmap Epigenomics	https://egg2.wustl.edu/roadmap/	NIH Roadmap Epigenomics Project	E063 Adipose Nuclei DNase
Mouse	H3K4me3	GEO	GSE73432	Genome-wide analysis of histone methylations, m5CpG, and SETDB1 binding in ESCs, MSCs, preadipocytes, and adipocytes.	GSM1893633
Human	H3K4me3	Roadmap Epigenomics	https://egg2.wustl.edu/roadmap/	NIH Roadmap Epigenomics Project	E063 Adipose Nuclei H3K4me3
Mouse	H3K4me1	GEO	GSE63964	Epigenome in brown and white adipose tissue	GSM2221579
Human	H3K4me1	Roadmap Epigenomics	https://egg2.wustl.edu/roadmap/	NIH Roadmap Epigenomics Project	E063 Adipose Nuclei H3K4me1
Mouse	H3K27ac	GEO	GSE63964	Epigenome in brown and white adipose tissue	GSM1561376
Human	H3K27ac	Roadmap Epigenomics	https://egg2.wustl.edu/roadmap/	NIH Roadmap Epigenomics Project	E063 Adipose Nuclei H3K27ac
Human	White adipocyte D0	GEO	GSE59703	Browning of human adipocytes requires KLF11 and reprogramming of PPARγ super-enhancers	GSM1443819-GSM1443820
Human	White adipocyte D19	GEO	GSE59703	Browning of human adipocytes requires KLF11 and reprogramming of PPARγ super-enhancers	GSM1443821-GSM1443823
Human	White adipocyte primary	ArrayExpress	E-MTAB-4031	Molecular characterization of supraclavicular and subcutaneous abdominal adipose tissue	Sample 10
Human	Brown adipocyte D0	GEO	GSE97205	De novo reconstruction of human adipose reveals conserved lncRNAs as regulators of brown adipogenesis	GSM2559649
Human	Brown adipocyte D21	GEO	GSE97205	De novo reconstruction of human adipose reveals conserved lncRNAs as regulators of brown adipogenesis	GSM2559650
Human	Brown adipocyte primary	GEO	GSE97205	De novo reconstruction of human adipose reveals conserved lncRNAs as regulators of brown adipogenesis	GSM2559639-GSM2559642
Mouse	BAT D0	GEO	GSE89108	Integrative analysis of translatome and transcriptome of adipocytes	GSM2358930-GSM2358931
Mouse	BAT D5	GEO	GSE89108	Integrative analysis of translatome and transcriptome of adipocytes	GSM2358932-GSM2358933
Mouse	BAT PPARγ D0	GEO	GSE50466	H3K4 mono- and di-methyltransferase MLL4 is required for enhancer activation during cell differentiation	GSM1218863
Mouse	BAT PPARγ D5	GEO	GSE50466	H3K4 mono- and di-methyltransferase MLL4 is required for enhancer activation during cell differentiation	GSM1218864
Mouse	BAT C/EBPα D0	GEO	GSE50466	H3K4 mono- and di-methyltransferase MLL4 is required for enhancer activation during cell differentiation	GSM1218859
Mouse	BAT C/EBPα D5	GEO	GSE50466	H3K4 mono- and di-methyltransferase MLL4 is required for enhancer activation during cell differentiation	GSM1218860
Mouse	BAT C/EBPβ D0	GEO	GSE50466	H3K4 mono- and di-methyltransferase MLL4 is required for enhancer activation during cell differentiation	GSM1218861
Mouse	BAT C/EBPβ D5	GEO	GSE50466	H3K4 mono- and di-methyltransferase MLL4 is required for enhancer activation during cell differentiation	GSM1218862
Mouse	BAT H3K4me3	GEO	GSE31039	Histone Modifications by ChIP-seq from ENCODE/LICR	GSM1000075
Mouse	BAT H3K4me1	GEO	GSE31039	Histone Modifications by ChIP-seq from ENCODE/LICR	GSM1000076
Mouse	BAT H3K27ac	GEO	GSE31039	Histone Modifications by ChIP-seq from ENCODE/LICR	GSM1000071
Mouse	Ribo-seq D0	GEO	GSE89108	Integrative analysis of translatome and transcriptome of adipocytes	GSM2358925-GSM2358926
Mouse	Ribo-seq D5	GEO	GSE89108	Integrative analysis of translatome and transcriptome of adipocytes	GSM2358927-GSM2358928
Mouse	RNA-seq D0	GEO	GSE89108	Integrative analysis of translatome and transcriptome of adipocytes	GSM2358939-GSM2358940
Mouse	RNA-seq D5	GEO	GSE89108	Integrative analysis of translatome and transcriptome of adipocytes	GSM2358937-GSM2358938
Human	CTCF ChIA-PET	GEO	GSE39495	Chromatin Interaction Analysis Paired-End Tags (ChIA-PET) from ENCODE/GIS-Ruan	GSM970215
Human	SMC1 ChIA-PET	GEO	GSE68978	Activation of proto-oncogenes by disruption of chromosome neighborhoods	GSM1689154
Human	RAD21 ChIA-PET	GEO	GSE59395	Genome-wide map of regulatory interactions in the human genome	GSM1436265
Human	RNAPII ChIA-PET	GEO	GSE39495	Chromatin Interaction Analysis Paired-End Tags (ChIA-PET) from ENCODE/GIS-Ruan	GSM1436260
Human	Adipocyte Hi-C	GEO	GSE109924	TAD cliques shape the 4-dimensional genome during dual lineage terminal differentiation	GSM3394773
Human	Adipocyte promoter capture Hi-C	GEO	GSE110619	Integration of human adipocyte chromosomal interactions with adipose gene expression prioritizes obesity-related genes from GWAS	GSM3004355
Human	Phased linkage disequilibrium	HapMap	ftp://ftp.ncbi.nlm.nih.gov/hapmap/phasing/2007-08_rel22/phased/	HapMap Linkage Disequilibrium - Phase II - from Phased Genotypes	JPT+CHB_r22_nr.b36_fwd.phased
Human	Visceral adipose tissue	GEO	GSE88837	Analysis of obesity-induced gene expression changes in visceral adipose tisssue	GSM2349936-GSM2349965
Human	Subcutaneous adipose tissue	GEO	GSE27951	Gene-chip studies of adipogenesis-regulated microRNAs in mouse primary adipocytes and human obesity	GSM691122-GSM691154
Mouse	Visceral fat	GEO	GSE142187	The Adipocyte acquires a Fibroblast-like Transcriptional Signature in response to a High Fat Diet.	GSM4222290-GSM4222307
Human	Subcutaneous fat	GEO	GSE28005	Charaterization of the initial molecular events of adipose tissue development and growth during overfeeding in humans	GSM692697-GSM692734
Human	Subcutaneous adipose after Roux-en-Y gastric bypass surgery	GEO	GSE65540	Impact of bariatric surgery on RNA-seq gene expression profiles of adipose tissue in humans	GSM1599881-GSM1599924
Human	Adipose tissue after gastric bypass surgery	GEO	GSE20950	Expression data from human adipose tissue using an expanded patient cohort	GSM523837-GSM523875
